# Supplementary material for: Transcriptomic Differentiation of Phenotypes in Chronic Rhinosinusitis and Its Implications for Understanding the Underlying Mechanisms
Source: Int J Mol Sci. 2023 Mar 14;24(6):5541. doi: 10.3390/ijms24065541 (PMC10051401; doi:10.3390/ijms24065541)
Supplement: Supplementary file 1 [file ijms-24-05541-s001.zip]

Archive with 4 entries (4 files):
- Supplementary file Table S1.xlsx
- Supplementary file Table S2.xlsx
- Supplementary file Table S3.xlsx
- Supplementary file Table S4.xlsx
