# Supplementary material for: Transcriptomic Differentiation of Phenotypes in Chronic Rhinosinusitis and Its Implications for Understanding the Underlying Mechanisms
Source: Int J Mol Sci. 2023 Mar 14;24(6):5541. doi: 10.3390/ijms24065541 (PMC10051401; doi:10.3390/ijms24065541)
Supplement: Supplementary file 1 [file ijms-24-05541-s001.zip › Supplementary file Table S1.xlsx]

## Sheet: DEGs
Gene	Chromosome	CRSsNP vs. control - Log₂ FC	CRSsNP vs. control - FC	CRSsNP vs. control - FDR	CRSwNP vs. CRSsNP - Log₂ FC	CRSwNP vs. CRSsNP - FC	CRSwNP vs. CRSsNP - FDR	CRSwNP vs. control - Log₂ FC	CRSwNP vs. control - FC	CRSwNP vs. control - FDR
LCE2B	1	-4.86851	-29.2125	0.0301671	#N/A	#N/A	#N/A	-5.03656	-32.8213	0.000509477
ARL2-SNX15	11	-3.82158	-14.1387	0.097408	#N/A	#N/A	#N/A	-4.0192	-16.2144	0.00579094
TYR	11	-3.41375	-10.6572	0.150379	#N/A	#N/A	#N/A	-3.66155	-12.6542	0.0136936
LCE6A	1	-3.07443	-8.42358	0.200964	#N/A	#N/A	#N/A	-3.29833	-9.83773	0.0292326
GNG2	14	1.32447	2.50441	0.0073969	-0.00065623	-1.00045	0.99914	1.36781	2.58079	0.000444935
HOXB3	17	1.82235	3.53657	0.000369251	-0.00292595	-1.00203	0.997569	1.84986	3.60466	4.68511e-06
CDCA7	2	-1.09983	-2.14329	0.0422879	-0.00276148	-1.00192	0.997569	-1.08218	-2.11724	0.0156894
BEST1	11	1.5353	2.89848	0.0348033	0.00425341	1.00295	0.997345	1.58343	2.99681	0.000493261
ITGAX	16	1.7152	3.28341	0.00141059	0.00459716	1.00319	0.996969	1.7753	3.42309	4.05042e-05
MEOX2-AS1	7	2.05336	4.15071	0.0264705	0.0073719	1.00512	0.996969	2.15481	4.4531	0.0315891
HOXB-AS3	17	3.17485	9.03075	0.00810915	0.00817734	1.00568	0.996774	3.28091	9.71969	0.00512409
SLAMF8	1	1.63318	3.10195	0.00165406	0.00503473	1.0035	0.996027	1.68999	3.22655	2.71773e-06
COLEC11	2	2.26474	4.80569	0.000188687	-0.00714808	-1.00497	0.995374	2.33497	5.0454	4.7441e-05
KLRG1	12	1.59327	3.01732	0.00290626	-0.00626671	-1.00435	0.995363	1.64167	3.12027	0.000708827
SLC18A3	10	4.3832	20.8676	0.0156501	-0.0134245	-1.00935	0.994977	4.42677	21.5075	0.00293352
FEZF1-AS1	7	-2.6558	-6.30195	0.00145263	0.0162018	1.01129	0.991836	-2.66136	-6.32631	2.33043e-05
DCSTAMP	8	2.35979	5.13297	0.0465026	-0.0214158	-1.01496	0.991327	2.34669	5.08656	0.0291707
BTK	X	1.91924	3.78223	1.58922e-05	-0.0143844	-1.01002	0.990154	1.94873	3.86035	9.35212e-09
TMEM176A	7	2.00678	4.01885	1.93816e-06	-0.0141685	-1.00987	0.990154	2.02761	4.0773	2.68449e-08
NCF1B	7	1.7808	3.43617	0.00492684	0.0166068	1.01158	0.990154	1.85674	3.62188	9.1017e-05
MGAM2	7	-2.81787	-7.05121	0.0028813	0.0300562	1.02105	0.990154	-2.74509	-6.70431	0.00283145
B3GALT5	21	-2.662	-6.32909	9.39869e-05	0.0217493	1.01519	0.990018	-2.62046	-6.14948	2.02704e-06
ST8SIA1	12	1.13947	2.20301	0.0226162	-0.0126187	-1.00878	0.990018	1.14777	2.21572	0.00219809
CHN1	2	2.06333	4.17951	3.51133e-05	-0.0196096	-1.01369	0.989165	2.07176	4.20399	3.40725e-06
C4BPA	1	2.13442	4.39061	0.0552839	0.0310879	1.02178	0.98903	2.22195	4.66522	0.00323321
FCGR1B	1	2.5961	6.04651	1.39759e-05	-0.0246685	-1.01725	0.988679	2.61805	6.13918	3.44575e-06
RNF152	18	-1.13464	-2.19563	0.0292415	0.0161566	1.01126	0.988231	-1.09493	-2.13603	0.0012881
DLGAP1	18	-1.46526	-2.76114	0.0247789	0.0241175	1.01686	0.988095	-1.40572	-2.64949	0.0104533
SHD	19	1.94581	3.85253	0.0869966	0.0339045	1.02378	0.987573	2.04381	4.12332	0.0295104
LYL1	19	1.23676	2.35669	0.0261989	0.0191129	1.01334	0.987513	1.30505	2.47092	0.00188123
TNFSF13B	13	1.26995	2.41154	0.0221312	0.0258952	1.01811	0.987176	1.34605	2.54215	0.0108592
SORCS1	10	-2.15483	-4.45317	0.0136366	0.0412504	1.02901	0.986116	-2.05698	-4.16115	0.00438671
NCKAP1L	12	1.57845	2.98648	0.000159894	-0.0226026	-1.01579	0.985832	1.60008	3.03159	2.96949e-06
OVCH1-AS1	12	2.21142	4.63132	0.0480309	-0.0435326	-1.03063	0.985568	2.18789	4.55637	0.0548909
TRPV2	17	1.56448	2.95772	0.00174247	0.0256629	1.01795	0.985038	1.63958	3.11575	6.57381e-05
XPNPEP2	X	1.63131	3.09794	0.00514921	0.0320915	1.02249	0.984736	1.66931	3.18062	0.00365217
FCGR2A	1	2.41512	5.33363	9.5263e-06	0.0329924	1.02313	0.984701	2.49924	5.65389	4.666e-09
SNX20	16	1.82378	3.54008	4.31156e-05	0.0290061	1.02031	0.983582	1.90228	3.73805	3.47993e-07
EMP3	19	1.29006	2.44539	0.00225236	-0.025453	-1.0178	0.983128	1.30658	2.47354	0.000816851
FCGR2B	1	1.68136	3.20731	0.000493396	0.0319304	1.02238	0.982748	1.74717	3.35699	2.76205e-05
NPAS4	11	-2.26016	-4.79043	0.0182693	0.0551147	1.03894	0.981265	-2.17143	-4.5047	0.00264518
KCNE4	2	1.41756	2.67133	0.0183262	-0.0328685	-1.02304	0.981001	1.40828	2.6542	0.0015762
KLRG2	7	-1.90799	-3.75285	0.0398927	0.0562779	1.03978	0.980132	-1.8328	-3.56229	0.00988908
LINC01014	3	2.19022	4.56376	0.00626993	0.0561778	1.03971	0.979707	2.27308	4.83353	0.00577742
FABP3	1	1.26811	2.40846	0.0200101	-0.033651	-1.0236	0.978959	1.27755	2.42427	0.0036757
PRR16	5	2.10686	4.30754	0.0260442	-0.0670783	-1.04759	0.97706	2.08225	4.23467	0.00517095
LRMP	12	1.095	2.13613	0.0365382	-0.0334924	-1.02349	0.976923	1.10202	2.14655	0.00305881
GIMAP4	7	1.03006	2.0421	0.00468841	0.0327669	1.02297	0.976833	1.10342	2.14864	0.0042721
IGSF6	16	1.75153	3.36716	0.00449158	0.0395165	1.02777	0.976655	1.83205	3.56043	2.70454e-05
LUM	12	1.96626	3.90754	0.000928293	-0.0443637	-1.03123	0.976634	1.93408	3.82134	5.71408e-05
DOCK3	3	-1.12149	-2.17572	0.0236756	-0.0330881	-1.0232	0.976323	-1.11771	-2.17003	0.00222851
NLRP7	19	2.50822	5.68919	0.00169718	-0.0590094	-1.04175	0.975816	2.50219	5.66545	0.000311722
IL24	1	4.37547	20.7562	2.02225e-06	-0.0898481	-1.06426	0.975124	4.35195	20.4205	5.51705e-07
CCL4	17	1.75885	3.38427	6.66735e-05	-0.0459636	-1.03237	0.973987	1.75063	3.36505	0.000104756
RENBP	X	1.61174	3.05619	0.00220367	-0.0423728	-1.02981	0.973927	1.61937	3.07241	8.93052e-05
PIK3R5	17	1.60124	3.03403	0.00160371	0.0437861	1.03082	0.973614	1.68806	3.22224	1.37579e-05
FOXI2	10	1.56421	2.95715	0.0317024	-0.0658139	-1.04668	0.973614	1.50983	2.84776	0.0117372
LINC01509	9	-2.37024	-5.17029	0.110198	-0.098142	-1.07039	0.972904	-2.42198	-5.35907	0.01389
LOC102724344	16	-2.10728	-4.30879	0.0395172	-0.0788875	-1.0562	0.972876	-2.15961	-4.46794	0.00662118
ADRA1A	8	-2.21773	-4.65159	0.00231076	-0.0837691	-1.05978	0.971189	-2.24072	-4.72632	0.00144975
LOC102724297	3	1.98013	3.94528	0.001979	0.0660613	1.04685	0.970317	2.13764	4.40042	0.00054871
LINC01330	3	2.63451	6.20965	0.0181929	-0.0858467	-1.06131	0.969023	2.52865	5.7703	0.0343993
HCST	19	1.6413	3.11946	0.00220367	0.0542947	1.03835	0.966931	1.75264	3.36974	0.000187136
KCNMB2	3	2.16442	4.48285	0.00306788	-0.0915343	-1.0655	0.966635	2.0803	4.22896	0.00919697
EVI2A	17	1.99525	3.98685	8.574e-05	-0.0578532	-1.04092	0.965655	1.98032	3.9458	4.26739e-06
CASP5	11	2.08359	4.2386	0.0561519	0.107751	1.07755	0.964533	2.24908	4.75379	0.0130809
CA13	8	-1.07217	-2.10259	0.0495517	0.0475794	1.03353	0.963193	-0.995171	-1.99332	0.0127165
MYO7A	11	1.17827	2.26305	0.0225439	0.0597425	1.04228	0.961987	1.27803	2.42508	0.00307198
FAM26F	6	1.78863	3.45486	0.000103939	0.067914	1.0482	0.961343	1.89134	3.70979	4.70427e-05
APOBR	16	1.29047	2.44608	0.0234765	0.0660932	1.04688	0.96082	1.40896	2.65545	0.000201447
SPI1	11	1.93132	3.81403	5.0073e-05	0.0637725	1.0452	0.960535	2.04602	4.12965	1.20117e-08
COL12A1	6	1.66659	3.17463	0.0167044	-0.0849128	-1.06062	0.960313	1.59268	3.01609	0.0047579
LOC105374366	4	1.18397	2.27201	0.0312932	-0.0657461	-1.04663	0.959665	1.15634	2.22891	0.0202474
TMEM176B	7	2.11079	4.31928	1.94342e-07	0.0813916	1.05804	0.958915	2.23218	4.69845	4.53315e-11
BCL2A1	15	2.88295	7.37658	5.97351e-06	0.0951214	1.06816	0.958915	3.04354	8.24509	7.56604e-09
CD52	1	2.31466	4.97487	2.48385e-08	-0.0845719	-1.06037	0.958915	2.27857	4.85197	2.03232e-08
FAP	2	2.55866	5.89159	5.89159e-05	0.102206	1.07341	0.958915	2.7019	6.50659	2.94472e-07
BRINP2	1	-2.70273	-6.51033	0.000853471	-0.131506	-1.09544	0.958915	-2.80953	-7.01055	1.21288e-05
TNFAIP8L2	1	1.68804	3.2222	0.00109941	0.0719208	1.05112	0.958915	1.80851	3.5028	1.21335e-05
G0S2	1	1.86373	3.63948	0.00211371	-0.0868109	-1.06202	0.958915	1.83279	3.56225	1.87667e-05
LCE3C	1	-5.74372	-53.5836	0.00712468	0.232464	1.17484	0.958915	-5.39143	-41.9742	2.7794e-05
PLXNB3	X	-1.2233	-2.3348	0.0078543	-0.0737558	-1.05245	0.958915	-1.24077	-2.36325	3.98365e-05
ITGA11	15	2.32431	5.00827	3.26609e-05	-0.118443	-1.08556	0.958915	2.22107	4.66239	4.58159e-05
MFAP2	1	1.43754	2.70858	0.001979	-0.0751074	-1.05344	0.958915	1.39428	2.62858	5.36248e-05
TENM3	4	1.8082	3.50205	0.000824534	-0.0935339	-1.06698	0.958915	1.72824	3.31324	8.67607e-05
NKPD1	19	-1.61119	-3.05504	0.00626993	-0.0769405	-1.05478	0.958915	-1.66998	-3.1821	0.000133936
UBL4B	1	2.08478	4.24211	0.00509162	0.0963677	1.06908	0.958915	2.20808	4.62059	0.000223357
MIR3945HG	4	3.49254	11.2553	0.000864844	-0.194867	-1.14462	0.958915	3.37986	10.4097	0.000291819
ADAM12	10	1.7914	3.4615	0.00432014	-0.106203	-1.07639	0.958915	1.70388	3.25776	0.000399658
ESRG	3	-3.71932	-13.1713	0.0295218	-0.236572	-1.17819	0.958915	-3.91865	-15.1227	0.000427291
HIST1H2BD	6	1.19543	2.29013	0.0195237	0.0670076	1.04754	0.958915	1.27375	2.4179	0.000459254
CYTOR	2	1.5488	2.92574	0.00206994	-0.06557	-1.0465	0.958915	1.51497	2.85793	0.000606668
LOC400043	12	1.59113	3.01286	0.0142896	0.0759814	1.05408	0.958915	1.69522	3.23826	0.00072364
LAIR2	19	2.3859	5.2267	0.0145981	0.109966	1.0792	0.958915	2.54338	5.82955	0.00105921
KCNJ8	12	1.37395	2.5918	0.0146625	-0.0786902	-1.05606	0.958915	1.33527	2.52322	0.00170856
FSTL1	3	1.12893	2.18696	0.00892156	-0.0673184	-1.04777	0.958915	1.08689	2.12416	0.00171716
SH3RF3-AS1	2	1.90645	3.74887	0.0372537	0.110189	1.07937	0.958915	2.04325	4.12172	0.00200167
LINC01392	7	2.67434	6.38344	0.00293666	-0.110535	-1.07963	0.958915	2.57927	5.97638	0.00257918
OXR1	8	-1.40611	-2.65021	0.0130227	0.0572751	1.0405	0.958915	-1.318	-2.49321	0.00358616
LIN7A	12	1.45784	2.74697	0.0259031	-0.0795652	-1.0567	0.958915	1.42216	2.67986	0.0047838
GDF6	8	3.00486	8.02702	0.0186967	0.125899	1.09119	0.958915	3.13378	8.77729	0.00480732
FPR2	19	2.22652	4.68004	0.0669792	0.145526	1.10613	0.958915	2.44041	5.42796	0.00547491
STAT4	2	1.06038	2.08548	0.0203342	-0.0633251	-1.04487	0.958915	1.03796	2.05332	0.006323
LCAL1	6	-2.17003	-4.50032	0.0408084	0.145729	1.10629	0.958915	-2.02741	-4.07671	0.00651901
LOC100505622	19	3.37801	10.3964	0.0180482	-0.12067	-1.08724	0.958915	3.25527	9.54847	0.00740845
LCE2D	1	-3.95384	-15.4962	0.0925948	0.232418	1.1748	0.958915	-3.70898	-13.0772	0.00780569
LOC100130298	8	2.16504	4.4848	0.0169327	-0.090913	-1.06504	0.958915	2.13634	4.39645	0.0083772
C1QTNF9B-AS1	13	-1.23299	-2.35054	0.0364918	-0.0941465	-1.06743	0.958915	-1.2902	-2.44562	0.00890676
KCNAB1-AS1	3	-2.9505	-7.73014	0.1695	0.232418	1.1748	0.958915	-2.69133	-6.4591	0.0208166
LCE1A	1	-3.41012	-10.6304	0.154637	0.232418	1.1748	0.958915	-3.1695	-8.99734	0.0244372
PITX2	4	-2.48368	-5.59324	0.107774	-0.13475	-1.0979	0.958915	-2.59162	-6.02776	0.0259466
FERMT3	11	1.54503	2.91809	0.000245997	-0.0877741	-1.06273	0.957866	1.50584	2.8399	1.13892e-05
CHST13	3	2.07535	4.21445	0.000120711	-0.0990896	-1.0711	0.957403	2.01771	4.04942	1.2396e-05
ASPRV1	2	-2.90246	-7.47699	0.000164647	-0.0927952	-1.06643	0.956627	-3.00083	-8.00463	7.35376e-07
ACKR1	1	1.22355	2.33521	0.0155953	-0.100512	-1.07215	0.955923	1.171	2.25168	0.0231337
C10orf10	10	1.4021	2.64286	0.000226317	0.0824689	1.05883	0.955785	1.52553	2.87892	5.6721e-05
DOCK2	5	1.58468	2.99941	0.00159444	-0.100597	-1.07222	0.955785	1.52424	2.87635	0.000127989
PDXDC2P	16	-1.02676	-2.03744	0.0100829	-0.0663257	-1.04705	0.955215	-1.06491	-2.09204	0.00013099
BATF3	1	1.8305	3.55661	0.000363883	0.107542	1.07739	0.95473	1.98862	3.96856	3.67006e-06
RAB3C	5	1.57478	2.97891	0.0317524	-0.13862	-1.10085	0.95473	1.49414	2.81697	0.0304357
UMODL1-AS1	21	1.71182	3.27573	0.046063	-0.149994	-1.10956	0.954565	1.57956	2.98879	0.0383878
LCE1E	1	-2.22083	-4.66162	0.206976	-0.247604	-1.18723	0.953656	-2.42898	-5.38512	0.0377817
RAB33A	X	1.58701	3.00426	0.00626114	-0.118886	-1.0859	0.952629	1.51383	2.85568	0.00170703
SLC27A6	5	-2.45508	-5.48343	0.00148009	0.164342	1.12065	0.95242	-2.27004	-4.82338	0.000238123
MSC	8	1.35142	2.55164	0.0228893	-0.120638	-1.08722	0.95242	1.278	2.42503	0.0088665
LGALS1	22	1.45737	2.74607	0.00534708	-0.105365	-1.07577	0.951777	1.3913	2.62315	0.0025379
ADGRG5	16	1.12775	2.18517	0.0486271	-0.104748	-1.07531	0.951697	1.07438	2.10581	0.0185213
MEDAG	13	1.50799	2.84414	0.0392379	0.150677	1.11009	0.949427	1.71094	3.27373	0.00584324
GPSM3	6	1.29105	2.44706	0.000438216	-0.080527	-1.0574	0.949171	1.25627	2.38878	2.34464e-05
GPR183	13	1.58942	3.00929	0.00383342	0.108878	1.07839	0.949163	1.73595	3.33099	8.43902e-05
PIK3CD-AS1	1	2.53798	5.80774	0.015693	0.163507	1.12001	0.948623	2.7847	6.89094	0.00117333
PLA1A	3	1.24264	2.36631	0.00159051	-0.103471	-1.07436	0.948621	1.16291	2.23909	0.0112887
COL20A1	20	-1.9766	-3.93564	0.169462	-0.249868	-1.1891	0.947931	-2.18183	-4.53727	0.01678
NNMT	11	2.46594	5.52488	6.80779e-08	0.132823	1.09644	0.947876	2.64632	6.26067	3.45511e-08
SAMD5	6	1.13571	2.19726	0.0474435	-0.109433	-1.0788	0.947876	1.04733	2.0667	0.0195884
PRKCB	16	1.76389	3.39612	0.000731024	-0.100608	-1.07223	0.947678	1.70588	3.26228	1.57419e-06
MFNG	22	1.4449	2.72243	0.00045722	0.0952681	1.06826	0.947392	1.58554	3.0012	2.45659e-06
SPOCD1	1	2.40001	5.27807	4.91835e-06	-0.117087	-1.08454	0.946376	2.30383	4.93766	5.13988e-07
BIN2	12	1.46993	2.77009	0.00137214	-0.107583	-1.07742	0.946222	1.40584	2.64972	9.1814e-05
CPEB2	4	-1.50697	-2.84212	0.00743769	0.099952	1.07174	0.944848	-1.37836	-2.59973	0.00137808
CD300A	17	1.73681	3.33297	5.73708e-05	0.107659	1.07748	0.943945	1.89201	3.71152	2.75819e-08
PDCL2	4	-2.29318	-4.90136	0.0957861	0.27458	1.20964	0.943337	-2.00095	-4.00265	0.0349217
C12orf75	12	1.19917	2.29608	0.0374845	0.116655	1.08422	0.942876	1.32567	2.50649	0.00122446
NXPE2	11	-2.31162	-4.9644	0.0254618	0.234152	1.17622	0.942876	-2.03346	-4.09386	0.0072024
CEACAM1	19	-1.21204	-2.31664	0.0099913	-0.0998769	-1.07168	0.940041	-1.26372	-2.40114	0.000127294
TRAT1	3	1.95746	3.88379	0.0309462	-0.170194	-1.12521	0.939271	1.80203	3.4871	0.00746608
SLC30A2	1	2.50147	5.66263	0.00616404	0.16138	1.11836	0.938914	2.6939	6.47061	9.1814e-05
PAX7	1	-1.95064	-3.86546	0.000204062	0.161077	1.11812	0.938689	-1.77897	-3.43182	0.00148
PIK3CG	7	1.31492	2.48788	0.024327	-0.119385	-1.08627	0.938684	1.23536	2.35439	0.00356911
RASSF2	20	1.19925	2.2962	0.0136366	0.121261	1.08769	0.938479	1.37055	2.5857	0.000245224
ARG1	6	-2.06164	-4.17462	0.201834	-0.218784	-1.16375	0.937558	-2.44717	-5.45345	0.0173885
NFKBIZ	3	-1.09781	-2.14029	0.0415696	0.107031	1.07701	0.937412	-0.964811	-1.95181	0.0460366
JAML	11	1.28374	2.43469	0.0163134	0.127956	1.09274	0.935251	1.47267	2.77536	0.000455591
CD53	1	1.88696	3.69854	6.17599e-05	-0.127575	-1.09246	0.935214	1.80101	3.48465	2.90123e-06
FCGR1A	1	2.31556	4.97799	3.03697e-05	-0.16949	-1.12466	0.934957	2.199	4.59161	1.35506e-05
HOXB4	17	2.36938	5.1672	0.000597886	0.157665	1.11548	0.934676	2.57852	5.97326	1.20957e-06
MROH7-TTC4	1	-1.38731	-2.61591	0.0493139	0.16235	1.11911	0.934642	-1.19399	-2.28785	0.0505118
CLDN24	4	-1.71522	-3.28347	0.232062	-0.27282	-1.20817	0.93334	-2.0753	-4.21432	0.0329204
LOXL2	8	1.71768	3.28906	0.00424489	0.16826	1.1237	0.93301	1.92636	3.80094	7.10084e-05
SYT11	1	1.09581	2.13734	0.0276177	-0.123837	-1.08963	0.932693	1.01593	2.02221	0.0225683
ANKRD62P1-PARP4P3	22	-1.80199	-3.487	0.132686	-0.260015	-1.19749	0.931892	-2.07676	-4.21858	0.00950787
FCER2	19	2.2265	4.67996	0.0093516	-0.18437	-1.13632	0.93156	2.08468	4.24181	0.00042424
CD180	5	2.18289	4.54064	7.96362e-05	-0.148742	-1.1086	0.931149	2.08119	4.23155	1.33403e-06
LINC01993	17	2.29258	4.89932	0.0205677	-0.195058	-1.14477	0.93052	2.17371	4.51182	0.00151009
MSR1	8	1.53992	2.90778	0.00580104	0.151234	1.11052	0.928285	1.71902	3.29212	0.000161119
MSI1	12	1.6609	3.16214	0.0220252	0.147066	1.10731	0.927952	1.84525	3.59316	5.21609e-05
IL4I1	19	2.08803	4.25166	0.00042742	0.174055	1.12823	0.927745	2.31068	4.96115	1.45844e-06
C22orf34	22	1.57125	2.97162	0.00951322	-0.156696	-1.11473	0.927745	1.45325	2.73824	0.00344471
HLX	1	1.28979	2.44493	0.0316619	-0.158271	-1.11595	0.926114	1.18372	2.27162	0.015727
CAPN13	2	1.42236	2.68023	0.0124324	0.140671	1.10242	0.925774	1.58439	2.99881	7.03128e-06
KCNIP1	5	1.79378	3.46721	0.0349472	-0.218121	-1.16322	0.925587	1.61497	3.06305	0.0511412
LOC90768	4	1.70128	3.25188	0.0309462	0.205893	1.1534	0.925187	1.92755	3.80408	0.00634383
THBS2	6	2.28153	4.86195	9.06001e-06	-0.183177	-1.13538	0.925045	2.09793	4.28096	3.23908e-05
LINC01693	1	2.47002	5.54052	0.0792099	0.290175	1.22279	0.924032	2.84834	7.20172	0.0194367
DMD	X	-1.16645	-2.24458	0.0446065	0.136858	1.09951	0.923012	-1.00193	-2.00268	0.0449497
PDCD4	10	-1.00834	-2.0116	0.00602753	-0.078101	-1.05563	0.922955	-1.05679	-2.0803	8.12452e-06
PDGFD	11	1.28165	2.43117	0.0156954	-0.13797	-1.10036	0.922183	1.15549	2.2276	0.00465317
SNAI3	16	1.28156	2.43102	0.021726	-0.127591	-1.09247	0.922164	1.20172	2.30014	0.00372791
C19orf38	19	1.76454	3.39766	0.000215307	0.147248	1.10745	0.921769	1.95789	3.88493	2.55533e-06
LOC645166	1	1.6545	3.14814	0.00134272	-0.14218	-1.10357	0.921576	1.55301	2.93428	0.00044435
MS4A7	11	1.62551	3.08551	0.00194985	0.150758	1.11015	0.919626	1.80816	3.50196	1.12223e-05
ZNF561-AS1	19	1.07688	2.10947	0.0226162	-0.112932	-1.08142	0.919626	0.990093	1.98631	0.00711188
NREP	5	1.55936	2.94724	0.000138421	-0.12119	-1.08763	0.919476	1.45915	2.74946	6.62359e-06
DPEP2	16	1.67346	3.1898	0.00226027	-0.160711	-1.11784	0.918278	1.56538	2.95955	0.000196875
ERMN	2	1.24009	2.36214	0.0453757	-0.166391	-1.12225	0.917727	1.09903	2.14211	0.0278872
CIDEA	18	-3.26384	-9.60539	0.00892156	-0.312296	-1.24168	0.916993	-3.63858	-12.4543	0.000115974
TMEM158	3	1.16975	2.24972	0.0319583	0.154174	1.11278	0.916462	1.37608	2.59563	0.00174549
AGAP11	10	-1.24731	-2.37398	0.0102339	0.132569	1.09624	0.915751	-1.07911	-2.11273	0.00675427
GNG11	7	1.02161	2.03018	0.0074043	-0.130896	-1.09497	0.915298	0.919545	1.89152	0.0161535
KCNAB2	1	1.10377	2.14915	0.00340273	-0.119182	-1.08612	0.914293	1.02416	2.03378	0.0005844
SULT4A1	22	1.74415	3.34997	0.0303975	-0.203187	-1.15124	0.914293	1.56325	2.95519	0.0100221
SLC11A1	2	2.17314	4.51005	0.000245428	-0.206325	-1.15375	0.914098	2.02154	4.06016	3.75194e-05
SCN7A	2	-2.09613	-4.2756	0.00683315	-0.217614	-1.16281	0.913306	-2.2805	-4.85846	0.000272625
VSIG10L	19	-2.46976	-5.53951	7.92084e-05	-0.195947	-1.14548	0.913019	-2.61364	-6.12045	3.16e-06
COLEC12	18	1.93935	3.83533	9.13485e-05	-0.156189	-1.11434	0.913019	1.7934	3.4663	1.48048e-05
TRIM58	1	-1.56408	-2.9569	0.0489286	0.225774	1.1694	0.911081	-1.29842	-2.45959	0.0399315
LOC654342	2	1.24098	2.36359	0.0333002	-0.167421	-1.12305	0.910085	1.11476	2.1656	0.0366096
COTL1	16	1.51676	2.86148	7.39487e-05	0.136506	1.09924	0.909919	1.69757	3.24354	3.68237e-08
FFAR2	19	3.39734	10.5366	0.000378877	-0.291941	-1.22429	0.909919	3.18452	9.09149	4.56618e-07
NFAM1	22	1.95214	3.86949	0.000927521	-0.187707	-1.13895	0.909919	1.82024	3.5314	1.66762e-06
ADGRE2	19	1.64566	3.12891	0.0167044	0.20558	1.15315	0.909919	1.90457	3.74398	1.73905e-05
AOAH	7	1.68275	3.2104	0.000332214	-0.155016	-1.11343	0.909919	1.5779	2.98535	3.37005e-05
ICAM1	19	1.24919	2.37708	0.00550354	0.162	1.11884	0.909919	1.45651	2.74444	4.99603e-05
TMEM130	7	1.80335	3.4903	0.0074043	0.195525	1.14514	0.909919	2.01481	4.04126	0.000101215
C2orf82	2	-2.21006	-4.62695	0.0017767	0.148224	1.1082	0.909919	-2.00007	-4.00019	0.000166108
PRB4	12	-3.93604	-15.3062	0.00190355	-0.484958	-1.39955	0.909919	-4.36904	-20.6639	0.000183493
ASCL3	11	2.55348	5.87048	0.00189955	-0.256035	-1.19419	0.909919	2.31417	4.9732	0.000241678
CRACR2A	12	-1.28147	-2.43087	0.0236756	-0.155931	-1.11414	0.909919	-1.40525	-2.64863	0.000467845
HMGCS2	1	-2.01869	-4.05216	0.00169532	-0.278199	-1.21268	0.909919	-2.26998	-4.82316	0.00080387
TLX1	10	-2.8138	-7.03134	0.0193654	0.384453	1.30537	0.909919	-2.38048	-5.20711	0.00412052
SLMO2-ATP5E	20	2.52746	5.76556	0.0634956	0.410659	1.32929	0.909919	2.97373	7.85562	0.00771995
FBN1	15	1.35282	2.55411	0.00912344	-0.185525	-1.13723	0.909919	1.19701	2.29264	0.00907369
SELP	1	1.2698	2.41128	0.0037906	-0.157903	-1.11566	0.909919	1.15943	2.23369	0.0109938
MUC7	4	-3.4216	-10.7153	0.000605954	0.424986	1.34256	0.909919	-2.93355	-7.63988	0.0140412
LINC01973	17	2.17721	4.52279	0.055403	0.338831	1.26473	0.909919	2.51218	5.70483	0.0185213
RGS2	1	1.09095	2.13014	0.0423914	-0.16602	-1.12196	0.909919	0.965248	1.9524	0.0218902
MATK	19	1.2554	2.38733	0.0379754	-0.158316	-1.11598	0.909919	1.14286	2.20819	0.0229853
SSX1	X	-3.32241	-10.0034	0.137906	0.570222	1.48475	0.909919	-2.69553	-6.47794	0.0250286
PRND	20	1.78295	3.44128	0.11677	0.28327	1.21695	0.909919	2.0753	4.21432	0.0268169
SIGLEC5	19	1.6239	3.08207	0.0280512	-0.235361	-1.1772	0.909919	1.44379	2.72034	0.0369692
LCE1C	1	-1.81475	-3.51798	0.227538	-0.361537	-1.28479	0.907181	-2.13978	-4.40696	0.0465715
COL8A2	1	1.87434	3.66635	1.2261e-06	-0.174702	-1.12873	0.906114	1.71267	3.27768	1.86011e-05
NKG7	19	1.8578	3.62454	1.05426e-05	-0.168562	-1.12394	0.905913	1.72917	3.31538	1.04864e-05
LINC01187	5	2.05962	4.16876	0.00695393	-0.249515	-1.18881	0.90557	1.81403	3.51623	0.00667199
CD86	3	1.97035	3.91863	4.97349e-05	0.183132	1.13535	0.905233	2.19437	4.57688	1.3356e-08
IFI30	19	1.41306	2.66302	0.000728008	0.191795	1.14218	0.904493	1.64413	3.1256	2.79305e-05
LOC101929460	6	3.76875	13.6303	0.0219231	-0.320875	-1.24909	0.903779	3.44608	10.8987	0.0292944
GPR141	7	1.77075	3.41232	0.0122425	-0.21704	-1.16235	0.903366	1.59491	3.02076	0.00281703
C8orf34	8	1.61551	3.06419	0.0270677	-0.19109	-1.14163	0.902015	1.44228	2.71751	0.00894384
HLA-G	6	1.577	2.98348	0.0192108	-0.210301	-1.15693	0.901061	1.41199	2.66103	0.00522428
RAP1GAP2	17	-1.52137	-2.87064	0.000294705	0.130478	1.09466	0.900281	-1.35216	-2.55294	3.12564e-05
A1BG-AS1	19	1.89161	3.71049	0.02476	-0.225826	-1.16945	0.900281	1.67841	3.20074	0.000184855
SCO2	22	1.26031	2.39548	0.00253859	-0.161259	-1.11826	0.900281	1.12393	2.1794	0.00691174
THY1	11	1.97432	3.92944	0.000321963	-0.213025	-1.15912	0.899763	1.8038	3.49138	9.85358e-05
SIGLEC14	19	1.93718	3.82957	0.00841936	-0.263088	-1.20004	0.899641	1.72061	3.29575	0.00303053
KIAA1324L	7	-1.1228	-2.1777	0.0191579	0.18157	1.13412	0.899641	-0.915998	-1.88687	0.0607105
ALDH3B2	11	-1.47964	-2.7888	0.00579592	0.169982	1.12504	0.899322	-1.29491	-2.45361	0.00262553
SOST	17	3.86606	14.5815	2.6307e-05	0.428609	1.34594	0.89909	4.35056	20.4009	5.10823e-05
TFCP2L1	2	-1.23518	-2.3541	0.0191815	-0.16993	-1.125	0.898105	-1.38263	-2.60744	0.000165499
ADAMTS4	1	1.64667	3.13109	0.033883	0.292659	1.2249	0.898082	1.9974	3.99281	0.00124436
NCF4	22	1.76364	3.39555	0.000186397	-0.204588	-1.15236	0.89745	1.60732	3.04686	2.40113e-05
LOC401286	6	-3.96718	-15.6402	0.00131089	0.41155	1.33011	0.89745	-3.46837	-11.0684	4.48259e-05
LSMEM2	3	-3.09909	-8.5688	0.00537363	-0.344507	-1.26972	0.89745	-3.38071	-10.4158	5.70367e-05
LCP1	13	1.3631	2.57238	0.000848681	-0.173893	-1.1281	0.89745	1.23841	2.35938	0.000173753
AQP9	15	3.08296	8.47348	0.00129364	-0.365732	-1.28854	0.89745	2.78376	6.88643	0.000219783
LINC01094	4	1.51154	2.85114	0.0434631	0.218404	1.16345	0.89745	1.77344	3.41868	0.000306609
CLDN9	16	1.93747	3.83034	0.00125597	-0.241568	-1.18228	0.89745	1.7111	3.2741	0.00141131
GABRR1	6	-1.9582	-3.88577	0.116656	-0.364043	-1.28703	0.89745	-2.33639	-5.05038	0.00502432
CEACAM7	19	-1.86591	-3.64497	0.0947591	-0.21375	-1.1597	0.89745	-2.01551	-4.04322	0.00542099
KLK1	19	-2.0132	-4.03675	0.0365571	0.290607	1.22315	0.89745	-1.69511	-3.23802	0.0453763
LOC105372441	19	-2.04872	-4.1374	0.300952	-0.574424	-1.48908	0.89745	-2.66017	-6.32108	0.0499716
SNX10	7	1.33961	2.53083	0.0468368	-0.221531	-1.16597	0.897142	1.15535	2.22738	0.039142
LILRB3	19	2.59777	6.05348	0.000102459	-0.282853	-1.2166	0.89671	2.37257	5.17862	2.84755e-06
CORO1A	16	1.76684	3.40308	8.71071e-05	-0.205663	-1.15322	0.896549	1.61179	3.05631	3.56578e-05
GZMB	14	1.43935	2.71198	0.00304653	0.208367	1.15538	0.895511	1.69415	3.23587	7.64545e-05
ABI3	17	1.11346	2.16364	0.0103583	-0.170309	-1.1253	0.895451	0.991064	1.98765	0.00641167
LILRA2	19	2.16804	4.49413	0.00104465	-0.273749	-1.20895	0.895105	1.95319	3.8723	0.000296611
TDRD5	1	-1.72106	-3.29679	0.040401	-0.329021	-1.25616	0.894651	-2.01299	-4.03617	0.00168676
HOXB-AS1	17	1.6181	3.0697	0.0124212	0.256167	1.1943	0.893195	1.90125	3.73537	0.00135233
ANKRD36C	2	-1.72326	-3.30183	0.0124127	0.257429	1.19535	0.892092	-1.46196	-2.75482	0.0104653
DOPEY2	21	-1.04589	-2.06464	0.00264082	0.119417	1.0863	0.892005	-0.890317	-1.85358	0.000556421
CEP85L	6	-1.1871	-2.27695	0.0217058	-0.164302	-1.12062	0.890224	-1.32312	-2.50206	0.000467318
RPSAP52	12	2.00963	4.02679	0.0604132	0.289225	1.22198	0.88974	2.33137	5.03282	0.00235213
APOC1	19	2.45907	5.49862	1.21115e-06	0.221682	1.16609	0.889383	2.73525	6.65875	5.94382e-11
SERPINH1	11	1.30883	2.47741	0.00055214	-0.17221	-1.12678	0.888925	1.16741	2.24609	6.7789e-05
TCF4-AS1	18	2.12338	4.35714	0.048533	0.325823	1.25338	0.888925	2.48875	5.6129	0.00138648
OSM	22	2.65086	6.2804	0.00352783	0.355828	1.27972	0.888546	3.07665	8.43656	1.95808e-05
RCSD1	1	1.42619	2.68736	0.00106941	-0.192721	-1.14292	0.888546	1.27421	2.41866	0.000560932
NINJ2	12	1.58375	2.99748	0.000342536	-0.17375	-1.12799	0.88748	1.43733	2.70819	0.000124002
KMO	1	1.5054	2.83902	0.0312175	0.235176	1.17705	0.887309	1.78244	3.44007	0.000134358
GPR65	14	1.73508	3.32898	0.00198952	0.239559	1.18063	0.885016	2.01871	4.05222	1.14234e-05
WIPF1	2	1.17338	2.25539	0.00397692	-0.176613	-1.13023	0.884429	1.03739	2.05252	0.00230372
LINC01393	7	-2.11914	-4.34436	0.0124324	0.315802	1.2447	0.883318	-1.81882	-3.52792	0.0013
GABRG3	15	-2.18352	-4.5426	0.00226617	0.361445	1.28471	0.883191	-1.77868	-3.43113	0.00310379
LILRB4	19	2.36517	5.15213	1.11609e-05	0.253393	1.19201	0.881413	2.66225	6.33018	2.9805e-10
CASC9	8	-2.86424	-7.28151	0.00179558	-0.450336	-1.36636	0.880839	-3.2971	-9.82939	1.68951e-05
MLANA	9	-2.70517	-6.52133	0.0758438	0.443845	1.36023	0.880624	-2.34809	-5.09151	0.0247003
MYO1G	7	1.69038	3.22741	0.000539621	-0.22323	-1.16734	0.879394	1.5157	2.85938	7.24445e-05
INHBA	7	1.9513	3.86722	0.0216261	0.360427	1.28381	0.878904	2.3522	5.10602	0.00059321
ARHGAP25	2	1.23311	2.35073	0.00144976	-0.177679	-1.13106	0.876676	1.09889	2.1419	0.000491581
LOC100996325	5	2.73505	6.65781	0.137917	0.428134	1.34549	0.876676	3.18867	9.11769	0.0472912
LINC02056	5	2.82196	7.07122	0.0336747	-0.417505	-1.33562	0.876676	2.39283	5.25185	0.0778546
GZMA	5	1.67445	3.19198	0.000148835	-0.202043	-1.15033	0.876158	1.5136	2.85522	0.000151877
ADARB2	10	-1.35206	-2.55276	0.0156954	0.215517	1.16112	0.873886	-1.09416	-2.13489	0.0130555
HLA-DRA	6	1.30315	2.46766	0.00667674	-0.197672	-1.14685	0.873744	1.1418	2.20656	0.00542116
IL3RA_1	X	1.21167	2.31605	0.02293	0.230901	1.17357	0.870897	1.49901	2.82649	0.000216567
MYO1F	19	1.73927	3.33866	0.000243529	-0.230634	-1.17335	0.870338	1.5647	2.95816	1.19915e-05
ABCC9	12	1.47577	2.78131	0.0130107	0.219379	1.16423	0.869081	1.71419	3.28113	1.34708e-05
APBB1IP	10	1.83871	3.57689	0.000157465	-0.224285	-1.1682	0.869025	1.65975	3.15962	1.21288e-05
SPATS1	6	1.80162	3.48611	0.0370014	-0.363211	-1.28629	0.868997	1.4512	2.73436	0.119512
EMILIN3	20	-1.78714	-3.45129	0.0348896	-0.248393	-1.18788	0.868743	-1.9807	-3.94683	0.000989104
SORBS1	10	-1.28024	-2.4288	0.0274006	-0.217661	-1.16285	0.868544	-1.46536	-2.76132	0.00160352
COL6A1	21	1.6883	3.22277	0.00103478	-0.243728	-1.18405	0.868031	1.48145	2.79228	0.000325371
CLNK	4	3.45341	10.9542	4.74155e-05	0.297235	1.22879	0.867427	3.79899	13.919	1.15109e-06
CH25H	10	1.23143	2.34799	0.0369813	0.196374	1.14581	0.866842	1.45551	2.74254	7.59181e-05
CYTIP	2	1.36852	2.58205	0.00643201	-0.231054	-1.17369	0.866527	1.18162	2.26831	0.00488822
MYZAP	15	-1.45089	-2.73377	0.0169327	0.193427	1.14348	0.866297	-1.22709	-2.34094	0.00453836
EPPIN	20	1.8919	3.71123	0.016436	-0.403274	-1.32251	0.865659	1.51527	2.85852	0.104161
SLA	8	1.86511	3.64295	2.08673e-05	0.219463	1.1643	0.864899	2.12924	4.37487	1.36523e-09
PNPLA3	22	-1.61961	-3.07292	0.0415988	0.325559	1.25315	0.863789	-1.25429	-2.3855	0.0558198
TNFRSF4	1	1.69068	3.22808	0.00841936	-0.263776	-1.20062	0.86193	1.48211	2.79357	0.00367597
HLA-DPA1	6	1.48202	2.7934	0.000682519	-0.218685	-1.16367	0.861065	1.30082	2.46369	0.000853176
ZP1	11	2.76423	6.79386	0.0167989	-0.446109	-1.36236	0.860958	2.38165	5.21134	0.0104653
FAM163A	1	1.92299	3.79209	0.0470282	-0.38284	-1.30391	0.859823	1.53657	2.90104	0.0981327
DACH2	X	-3.73538	-13.3187	0.0132422	0.639138	1.5574	0.85951	-3.08767	-8.50122	0.000163456
LOC101930010	6	2.54853	5.85038	0.011721	-0.387815	-1.30841	0.85951	2.13253	4.38486	0.0243855
SPINK1	5	-2.44947	-5.46214	0.00984068	0.521524	1.43547	0.85951	-1.77884	-3.4315	0.0305881
LINC01506	9	1.92532	3.79822	0.0845165	0.452899	1.36879	0.859061	2.45263	5.47413	0.00588122
SLC12A2	5	-1.90996	-3.75798	2.04883e-05	0.187054	1.13844	0.858994	-1.69378	-3.23503	2.96417e-06
RGS16	1	1.19498	2.28942	0.043546	-0.255854	-1.19404	0.858755	0.986404	1.98124	0.047833
PTCRA	6	1.78197	3.43896	0.0423914	-0.372097	-1.29423	0.858614	1.4365	2.70663	0.1046
SELPLG	12	1.96594	3.90668	1.03527e-07	-0.19379	-1.14376	0.858564	1.81847	3.52706	3.66228e-10
KLRB1	12	1.67674	3.19705	0.000142548	0.257939	1.19577	0.858564	1.97969	3.94409	2.24869e-06
FPR3	19	1.47856	2.78671	0.0146929	0.26254	1.19959	0.858564	1.78254	3.44031	2.24249e-05
OTOA	16	1.87282	3.66248	0.0199271	0.297101	1.22867	0.858564	2.21894	4.65551	6.15383e-05
CHRNA1	2	3.15415	8.90212	0.001442	0.445027	1.36134	0.858564	3.57539	11.9206	6.80725e-05
LINC00892	X	1.96882	3.91449	0.0280573	0.347974	1.27277	0.858564	2.3534	5.11027	0.000373444
DOC2A	16	1.3829	2.60791	0.045234	0.282341	1.21617	0.858564	1.67805	3.19995	0.000836086
HOTAIRM1	7	1.62581	3.08616	0.00685174	-0.245233	-1.18528	0.858564	1.43134	2.69697	0.00153442
LCE2C	1	-4.70286	-26.0437	0.0355374	0.843722	1.79467	0.858564	-3.80835	-14.0097	0.00215327
RP1L1	8	-1.60145	-3.03447	0.0225956	0.309949	1.23966	0.858564	-1.26707	-2.40672	0.0149247
KCNG2	18	2.54503	5.83619	0.0406104	-0.435848	-1.35271	0.858564	2.11882	4.34337	0.0304017
MDGA1	6	1.34264	2.53616	0.0209792	-0.274168	-1.2093	0.858564	1.09456	2.13548	0.0439618
CHST15	10	1.1341	2.19481	0.00226617	-0.176391	-1.13005	0.857671	0.991253	1.98791	0.000215719
FZD8	10	1.09965	2.14303	0.0423212	-0.220446	-1.16509	0.857149	0.899173	1.865	0.0246531
APOC1P1	19	4.02507	16.2804	0.0156065	-0.465538	-1.38083	0.855728	3.66316	12.6684	0.021188
CNRIP1	2	1.09702	2.13912	0.00435663	-0.200849	-1.14937	0.854519	0.933438	1.90982	0.012631
ADAMTS12	5	1.55288	2.93402	0.0138202	0.334151	1.26064	0.854109	1.90162	3.73633	0.000493462
ICK	6	-1.35888	-2.56486	0.00170151	-0.193077	-1.1432	0.853015	-1.52544	-2.87874	2.45118e-06
TMEM232	5	1.69933	3.2475	0.0387006	-0.402061	-1.32139	0.852694	1.30358	2.46841	0.101242
SH2D2A	1	1.81356	3.51508	0.000634935	-0.258366	-1.19612	0.852418	1.59901	3.02935	5.72204e-05
GLT8D2	12	1.22304	2.33438	0.0147842	-0.239735	-1.18078	0.852418	1.00378	2.00524	0.0249001
GLIPR1	12	1.22262	2.3337	0.00137596	0.220497	1.16513	0.851262	1.47436	2.77861	1.73506e-05
HOXB5	17	2.65405	6.29432	0.00616404	0.357564	1.28126	0.851141	3.00675	8.03754	0.000229457
LRAT	4	-1.60415	-3.04018	0.0059723	0.458288	1.37391	0.850838	-1.07305	-2.10388	0.248983
SLA2	20	1.09201	2.13171	0.025158	-0.22479	-1.16861	0.850807	0.911067	1.88044	0.0432925
FUZ	19	1.25322	2.38372	0.0103808	-0.220882	-1.16545	0.850542	1.05356	2.07565	0.0129603
CST7	20	2.13678	4.39779	2.02225e-06	-0.253329	-1.19195	0.850316	1.92749	3.80393	3.40725e-06
TBXAS1	7	1.41752	2.67126	0.000968072	0.224072	1.16803	0.849856	1.68871	3.22367	2.55887e-07
FKBP6	7	1.55988	2.94829	0.0480714	-0.368024	-1.29058	0.849207	1.1989	2.29564	0.0954055
PLEK	2	1.84484	3.59214	0.000785735	0.286485	1.21966	0.848676	2.17763	4.52409	1.66051e-07
IL2RA	10	2.81765	7.05012	4.23752e-05	0.322814	1.25077	0.848527	3.19318	9.14623	2.98069e-10
NFE2	12	2.15784	4.46245	0.00637765	0.302383	1.23318	0.848105	2.5252	5.75652	1.05891e-07
TCTEX1D2	3	1.10455	2.15032	0.0369608	-0.27592	-1.21077	0.848105	0.847186	1.79899	0.118004
NME5	5	1.37008	2.58485	0.0307392	-0.330369	-1.25734	0.848105	1.05284	2.07461	0.127789
MMP3	11	2.06507	4.18455	0.0319756	-0.458313	-1.37393	0.847524	1.65554	3.1504	0.0280124
FEZF1	7	-2.58217	-5.98841	0.00430107	-0.40203	-1.32137	0.847507	-3.00125	-8.00691	6.45673e-06
PLA2G4F	15	-1.67998	-3.20423	0.00672104	0.275905	1.21075	0.847082	-1.39185	-2.62416	0.00536223
LY96	8	1.25313	2.38358	0.00431564	-0.239559	-1.18063	0.847082	1.05837	2.08258	0.00714699
SPATA24	5	1.34099	2.53325	0.00980316	-0.292294	-1.22459	0.847082	1.06451	2.09145	0.0641297
PGF	14	1.38308	2.60825	0.0143089	0.236611	1.17822	0.846704	1.66528	3.17175	3.01354e-05
BPIFB6	20	-2.39078	-5.24439	0.00114408	0.581835	1.49675	0.84647	-1.79393	-3.46758	0.0989804
CA6	1	-2.22118	-4.66275	0.0225956	-0.474383	-1.38932	0.845912	-2.64518	-6.25575	8.49379e-05
RHOF	12	2.32016	4.99389	7.27007e-05	-0.295918	-1.22767	0.844657	2.07425	4.21127	5.45996e-06
LOC101928882	3	1.75196	3.36816	0.0480717	0.349486	1.27411	0.844657	2.1443	4.42076	0.000152551
MUC22	6	-2.28911	-4.88755	0.160256	-0.577752	-1.49252	0.844342	-2.89473	-7.43705	0.00993895
PSTPIP1	15	1.56089	2.95035	0.00227047	-0.270254	-1.20602	0.84419	1.34645	2.54286	0.00156044
FCGR2C	1	1.35512	2.55819	0.0295562	0.311361	1.24088	0.843995	1.69952	3.24793	0.000531077
KHDC1L	6	-1.79387	-3.46743	0.0488653	0.42929	1.34657	0.843995	-1.35093	-2.55077	0.119254
WASIR1_1	X	2.0385	4.10819	0.0743852	0.413236	1.33167	0.843795	2.43242	5.39798	0.00836801
VSTM2L	20	1.55731	2.94305	0.0281951	-0.309634	-1.23939	0.843582	1.26482	2.40297	0.0271626
PTGIR	19	1.49002	2.80892	0.0299596	-0.341603	-1.26716	0.843353	1.20541	2.30603	0.0280124
RGS6	14	-1.52014	-2.86818	0.0325624	-0.392085	-1.31229	0.843263	-1.87476	-3.66741	0.00491966
LINC00694	3	1.82509	3.54329	0.00427502	-0.312883	-1.24219	0.843155	1.55132	2.93086	0.00180627
LUZP2	11	-1.55202	-2.93228	0.0498737	-0.410943	-1.32955	0.841454	-2.00136	-4.00377	0.000844863
CD28	2	2.20177	4.60045	0.000369251	-0.323723	-1.25156	0.840081	1.92241	3.79057	8.53627e-05
PROK2	3	3.47648	11.1307	0.00140591	-0.570892	-1.48544	0.838618	2.97763	7.87692	0.000765617
CD4	12	1.37175	2.58784	0.000317648	0.236634	1.17824	0.837625	1.64859	3.13528	4.71396e-07
ADGRG3	16	2.6996	6.49622	0.000684181	0.38952	1.30996	0.837524	3.15523	8.90879	5.11613e-10
FGR	1	1.42578	2.6866	0.0030643	0.283063	1.21678	0.836447	1.76178	3.39116	2.79565e-06
TEX26	13	2.14056	4.40933	0.0328745	-0.515208	-1.4292	0.836178	1.6296	3.09427	0.119073
RASGRP4	19	2.06654	4.1888	0.00134127	0.31454	1.24361	0.835564	2.44057	5.42856	3.15702e-08
COL10A1	6	2.34609	5.08446	0.00397692	0.394997	1.31494	0.832853	2.74924	6.72363	4.92793e-06
FPR1	19	3.38755	10.4653	3.5225e-06	-0.431458	-1.3486	0.83232	3.01807	8.10084	1.31381e-07
ZNF750	17	-1.62442	-3.08319	0.00500381	0.254072	1.19257	0.830846	-1.35222	-2.55305	0.000779986
CFP	X	1.42748	2.68977	0.00395849	0.241762	1.18244	0.830604	1.71436	3.28151	2.68382e-06
EDDM3A	14	-1.85285	-3.61213	0.182565	-0.626006	-1.54329	0.830604	-2.46026	-5.50315	0.00955672
PLCB1	20	-1.96402	-3.90148	0.000847842	-0.319217	-1.24765	0.830583	-2.24787	-4.74981	8.18917e-06
C1QA	1	2.04386	4.12348	1.08676e-06	0.278516	1.21295	0.830147	2.3704	5.17086	5.61833e-09
FCAR	19	3.11673	8.6742	0.00337338	-0.542831	-1.45683	0.830065	2.63484	6.21104	0.00227629
CCDC188	22	1.47962	2.78874	0.0302878	-0.341063	-1.26669	0.82969	1.16791	2.24686	0.0604656
DLG4	17	1.07066	2.1004	0.0134315	0.211822	1.15815	0.829371	1.30992	2.47928	4.67952e-06
HIST1H4J	6	2.12221	4.35362	0.0413183	0.393479	1.31356	0.829166	2.56161	5.90366	0.000459053
LINC01550	14	1.33781	2.52768	0.0134315	-0.30359	-1.23421	0.829166	1.05904	2.08355	0.0505118
PCAT19	19	1.18166	2.26837	0.0211866	-0.279432	-1.21372	0.828792	0.94901	1.93055	0.0455499
RAC2	22	1.85035	3.60587	7.15711e-06	-0.251597	-1.19052	0.827287	1.64592	3.12947	1.13973e-07
PECAM1	17	1.27756	2.42429	0.00959846	-0.307012	-1.23714	0.827217	1.01991	2.0278	0.0386778
TIMP4	3	1.39032	2.62137	0.0205677	-0.356645	-1.28044	0.827217	1.05073	2.07157	0.130757
RAB27B	18	-1.6279	-3.09063	0.000407172	0.22134	1.16582	0.825054	-1.37783	-2.59877	5.64403e-05
ARHGAP32	11	-1.00025	-2.00035	0.0247463	0.205783	1.15331	0.825014	-0.780381	-1.71758	0.0152795
NCF1C	7	1.74996	3.3635	0.00123471	0.315581	1.24451	0.82491	2.11953	4.34552	5.89254e-07
AIF1	6	1.87519	3.66849	5.64934e-06	0.278701	1.2131	0.82335	2.20169	4.60017	3.59546e-09
MCEMP1	19	4.30206	19.7265	3.21081e-05	-0.560329	-1.47461	0.82335	3.80047	13.9333	6.75017e-07
LCP2	5	1.40364	2.64569	0.00568991	0.275878	1.21073	0.82335	1.72521	3.30628	1.00997e-05
LINC01272	20	1.33907	2.52988	0.0234001	0.31744	1.24612	0.82335	1.70251	3.25466	0.000138708
PARVB	22	1.40704	2.65192	0.00119773	-0.26046	-1.19786	0.82335	1.18751	2.27759	0.00150936
SKAP1	17	1.32192	2.49999	0.0129418	-0.214048	-1.15994	0.82335	1.15264	2.2232	0.00562282
GPR84	12	1.91879	3.78106	0.0166578	-0.431613	-1.34874	0.82335	1.5469	2.92188	0.020972
SAMD14	17	1.51873	2.86538	0.0328557	-0.359008	-1.28254	0.82335	1.21077	2.31461	0.0369692
FBLN7	2	1.58729	3.00484	0.0026996	-0.290425	-1.223	0.820966	1.33248	2.51835	0.000844111
ARHGEF26-AS1	3	1.48445	2.79811	0.0310797	-0.375787	-1.29755	0.820966	1.12179	2.17617	0.0473816
STAP1	4	1.35057	2.55012	0.0217141	-0.28283	-1.21658	0.819742	1.09389	2.13448	0.0196959
IL10RA	11	1.56155	2.95171	5.08867e-05	-0.269437	-1.20534	0.818888	1.33352	2.52017	0.000103777
ZDHHC21	9	-1.00294	-2.00408	0.0408367	0.209535	1.15632	0.817965	-0.766014	-1.70057	0.0537123
LOC100505817	18	-3.21634	-9.29429	0.0459615	0.777127	1.71371	0.817479	-2.35681	-5.12235	0.0584834
TRIM50	7	2.21425	4.6404	0.0547507	0.471363	1.38642	0.817399	2.74355	6.69718	0.00467138
CRYBB1	22	2.05196	4.14669	0.00367471	0.389262	1.30972	0.817224	2.487	5.60611	1.04864e-05
HRAT5	5	1.73097	3.31951	0.0303975	-0.440012	-1.35662	0.815427	1.30215	2.46596	0.127614
GMFG	19	2.07418	4.21104	1.70313e-06	-0.30215	-1.23298	0.814953	1.82639	3.54649	8.23668e-06
LAPTM5	1	1.71442	3.28165	6.66735e-05	-0.287745	-1.22073	0.814104	1.47542	2.78064	2.84124e-05
MPP7	10	-1.32945	-2.51307	0.0153563	0.25789	1.19573	0.813034	-1.05259	-2.07425	0.00912058
SEMA7A	15	1.17067	2.25117	0.0346607	0.288008	1.22095	0.812502	1.49925	2.82695	0.000171119
MIR503HG	X	1.94045	3.83826	0.00705705	-0.380498	-1.30179	0.812397	1.59255	3.01582	0.0127211
PKD2L1	10	1.71909	3.29229	0.0888979	0.451996	1.36793	0.812393	2.21952	4.65739	0.00146436
TP53INP2	20	-1.03299	-2.04625	0.0235606	0.218081	1.16319	0.812351	-0.789455	-1.72842	0.0421717
C1orf54	1	1.65116	3.14085	0.000259138	-0.29312	-1.22529	0.81217	1.40318	2.64483	0.00176001
CTSW	11	1.39201	2.62444	0.0169461	-0.296072	-1.2278	0.81217	1.15004	2.2192	0.0118796
STAB1	3	1.12772	2.18513	0.0257075	0.329318	1.25642	0.810479	1.50632	2.84085	0.000250056
MYCN	2	-2.4872	-5.60689	0.000250947	-0.391449	-1.31171	0.810245	-2.86273	-7.27393	1.42473e-08
ENPEP	4	1.82518	3.54351	0.00377067	0.357623	1.28131	0.809597	2.19708	4.58549	1.33616e-05
ABRA	8	-1.76264	-3.39319	0.113409	-0.63602	-1.55404	0.809403	-2.38929	-5.23898	0.00188585
CNTN6	3	1.40909	2.65569	0.227742	0.593844	1.50926	0.80895	2.06244	4.17691	0.0432925
KISS1R	19	1.96023	3.89123	0.0247079	-0.485704	-1.40027	0.80895	1.51488	2.85774	0.0572411
ULK4	3	1.11475	2.16557	0.0453541	-0.305655	-1.23598	0.808423	0.825113	1.77167	0.121465
LINC00330	13	-1.76731	-3.40419	0.0110425	0.461622	1.37709	0.807837	-1.26042	-2.39565	0.0858591
FZD2	17	1.41295	2.66281	0.0149567	0.284143	1.21769	0.807046	1.72495	3.30568	6.1473e-05
MAGI1	3	-1.1838	-2.27174	0.00215065	0.222582	1.16682	0.806791	-0.93485	-1.91169	0.00413377
OXTR	3	1.96497	3.90404	0.00281909	0.352938	1.27716	0.806058	2.33167	5.03389	1.1901e-08
KIF26B	1	1.90804	3.75298	0.00144777	-0.349023	-1.2737	0.805805	1.58094	2.99165	0.0012881
LCE1B	1	-4.20133	-18.3962	0.0568626	1.0736	2.10468	0.805805	-3.02035	-8.11365	0.0101172
CXCR6	3	1.12784	2.18531	0.0325726	-0.290548	-1.2231	0.805805	0.874273	1.83308	0.0777766
RARRES1	3	1.29875	2.46015	0.0237444	-0.346131	-1.27115	0.805805	0.978296	1.97014	0.0901669
SLCO6A1	5	-2.95043	-7.72982	0.000145364	-0.570238	-1.48477	0.805463	-3.49058	-11.2401	4.0265e-09
CHST11	12	1.74373	3.34901	4.43639e-05	-0.251585	-1.19051	0.805463	1.52815	2.88415	5.02306e-08
MATN3	2	1.80065	3.48376	0.00250822	0.348505	1.27324	0.805463	2.15719	4.46044	2.86968e-06
CLEC4A	12	1.12459	2.18039	0.0237765	0.308451	1.23838	0.805463	1.48309	2.79546	0.000151877
PLA2G7	6	1.78502	3.44622	0.00849435	-0.347119	-1.27202	0.805463	1.46994	2.77011	0.000673105
VCAN	5	1.94697	3.85563	0.000190044	-0.375973	-1.29771	0.805463	1.59576	3.02253	0.000683886
GABBR2	9	2.2553	4.77435	0.0221265	-0.451075	-1.36706	0.805463	1.85519	3.61798	0.00252259
ELOVL3	10	2.30364	4.93702	0.0121434	-0.457567	-1.37322	0.805463	1.86067	3.63176	0.00391368
RASGRF2-AS1	5	1.79672	3.4743	0.0553316	0.49762	1.41188	0.805463	2.2971	4.9147	0.00481482
ICAM2	17	1.4728	2.7756	0.000410641	-0.30845	-1.23838	0.805463	1.21081	2.31467	0.00602491
MT1M	16	1.29095	2.44689	0.0157237	-0.289816	-1.22248	0.805463	1.02976	2.04169	0.0342774
CADM2	3	-2.23191	-4.69757	0.0356805	0.645972	1.56479	0.805463	-1.5465	-2.92107	0.0567574
DIO1	1	2.1626	4.47722	0.0132496	-0.570508	-1.48505	0.805463	1.59478	3.02049	0.0584831
AGR3	7	1.55286	2.93399	0.0346421	-0.410319	-1.32898	0.805463	1.15173	2.22179	0.0942628
HCG14	6	1.76247	3.39278	0.0495234	-0.497775	-1.41203	0.805463	1.28608	2.43865	0.167186
SMARCD3	7	1.07076	2.10054	0.0138853	-0.225354	-1.16906	0.803824	0.873557	1.83217	0.0151222
VIM	10	1.22602	2.33921	0.0073098	-0.279534	-1.2138	0.803704	0.977012	1.96838	0.0155942
HEPHL1	11	-3.1596	-8.93584	0.00137448	0.555491	1.46967	0.803582	-2.53559	-5.79816	0.00612987
P2RY13	3	1.93137	3.81417	0.000331992	-0.352904	-1.27713	0.80353	1.63436	3.10449	7.13441e-05
PRH1-PRR4	12	-1.6225	-3.07909	0.030156	-0.369508	-1.29191	0.80353	-1.97557	-3.93283	0.000726359
PLS3-AS1	X	1.85887	3.62723	0.152964	0.489031	1.4035	0.80353	2.39124	5.24606	0.00720767
SUSD3	9	1.07381	2.10499	0.0198704	-0.283959	-1.21753	0.80353	0.834202	1.78287	0.0689594
MNDA	1	2.09421	4.26993	0.0010225	-0.418267	-1.33632	0.803412	1.73302	3.32423	0.000847541
FAM84B	8	-1.20949	-2.31256	0.0167242	0.266135	1.20258	0.803412	-0.917725	-1.88913	0.0290024
EDN3	20	-2.03096	-4.08676	0.00178669	-0.505723	-1.41983	0.801828	-2.49448	-5.63526	7.15647e-05
GAN	16	-1.51588	-2.85973	0.0275831	0.362521	1.28567	0.800977	-1.15233	-2.22272	0.0243855
PRB3	12	-3.65464	-12.5937	0.00140591	-0.932192	-1.90817	0.80049	-4.53944	-23.2545	9.45962e-05
PPP1R32	11	1.60619	3.04447	0.0121623	-0.39688	-1.31666	0.80026	1.23445	2.35292	0.0496218
LOC145694	15	1.55559	2.93953	0.0433779	-0.404706	-1.32382	0.80026	1.16809	2.24715	0.085271
CD48	1	2.1356	4.39421	1.16952e-07	-0.326674	-1.25412	0.79914	1.84882	3.60206	2.46194e-06
PLCB2	15	1.1662	2.24419	0.00641019	0.291475	1.22389	0.79914	1.50141	2.83119	3.93995e-06
HLA-DQA1	6	1.52314	2.87417	0.000369516	-0.312489	-1.24185	0.79914	1.26056	2.39588	0.000757268
PRKCG	19	1.99785	3.99404	0.0213241	-0.471627	-1.38667	0.79914	1.56796	2.96485	0.0175181
GNLY	2	1.97252	3.92452	6.04225e-05	-0.338421	-1.26437	0.798839	1.67731	3.1983	9.67154e-05
EPYC	12	3.49685	11.289	0.00947426	-0.534821	-1.44876	0.798839	2.94097	7.67926	0.00915033
ZMYND12	1	1.78115	3.43701	0.00377246	-0.411435	-1.33001	0.796439	1.37946	2.60172	0.0259028
APBA1	9	-1.09824	-2.14094	0.0187813	0.274964	1.20996	0.795319	-0.796116	-1.73642	0.0476685
LRTOMT	11	1.16659	2.2448	0.0244892	-0.353598	-1.27774	0.794317	0.830673	1.77852	0.143304
SLC32A1	20	2.09676	4.27748	0.0823496	0.710074	1.63589	0.793745	2.82531	7.08764	0.0112707
PPP1R17	7	-2.76158	-6.7814	0.0253238	0.770109	1.7054	0.792312	-1.9577	-3.88441	0.0181966
AK8	9	1.34225	2.53547	0.0283804	-0.425868	-1.34338	0.791794	0.936881	1.91439	0.179931
PRAMENP	22	3.51519	11.4335	0.000176313	-0.672411	-1.59373	0.791531	2.90923	7.51216	0.00480732
SNORA12	10	2.00942	4.0262	0.210162	0.694395	1.61821	0.791467	2.74816	6.71858	0.0287749
CSF1R	5	1.39551	2.63082	7.72565e-05	0.279144	1.21347	0.790824	1.71302	3.27846	5.07022e-08
CYB5A	18	1.0066	2.00917	0.0169837	-0.28957	-1.22228	0.790824	0.743096	1.67376	0.0526062
LINC01551	14	1.34246	2.53583	0.0440908	-0.373177	-1.2952	0.790824	1.00031	2.00043	0.111562
TNFSF8	9	2.05083	4.14344	2.94515e-05	-0.35839	-1.28199	0.790587	1.73356	3.32547	5.45149e-05
CDX1	5	2.05158	4.14561	0.039657	-0.541968	-1.45596	0.790134	1.56731	2.96352	0.0329756
WDR86-AS1	7	1.83161	3.55934	0.0155968	-0.407249	-1.32615	0.789504	1.44092	2.71493	0.0237503
COBLL1	2	-1.14538	-2.21204	0.00150336	-0.210302	-1.15693	0.788799	-1.32192	-2.49998	3.68465e-07
UBD	6	1.66603	3.1734	0.00100405	-0.30671	-1.23688	0.788799	1.41093	2.65909	0.000200339
WAS	X	1.65824	3.15632	0.00156008	-0.372691	-1.29477	0.788799	1.33953	2.53069	0.00188585
RHOH	4	1.67787	3.19956	0.000491582	-0.305751	-1.23606	0.787168	1.4109	2.65903	0.000214331
SRGAP3-AS2	3	2.3511	5.10212	0.00665325	-0.548457	-1.46252	0.786024	1.8111	3.5091	0.0264446
LINC01671	21	1.89003	3.70642	0.0225439	-0.440395	-1.35698	0.784721	1.4676	2.76562	0.0213486
IKZF1	7	1.39921	2.63757	0.00254443	-0.312676	-1.24201	0.782766	1.12973	2.18817	0.00216015
CD300E	17	1.83529	3.56842	0.0168038	0.636546	1.5546	0.782594	2.53236	5.78519	0.00144857
ZNF208	19	2.14068	4.40971	0.00265014	-0.415281	-1.33356	0.782179	1.75148	3.36703	0.00224311
HIST2H3A	1	1.61783	3.06913	0.0981652	0.614866	1.53142	0.78206	2.20679	4.61647	0.00978364
PLSCR5	3	-1.55025	-2.92868	0.230085	-0.727317	-1.65556	0.781119	-2.26869	-4.81885	0.00946416
PARVG	22	1.80134	3.48544	5.02904e-05	-0.348862	-1.27356	0.780376	1.50517	2.83857	6.62727e-05
ERBB4	2	-1.24643	-2.37253	0.0470282	-0.422665	-1.3404	0.779627	-1.63192	-3.09924	0.00218122
EVI2B	17	1.76118	3.38976	0.000445108	-0.35588	-1.27977	0.779431	1.44167	2.71636	0.000269511
FCHO1	19	1.53864	2.90521	0.0060201	-0.363104	-1.28619	0.779003	1.22311	2.3345	0.00199214
S1PR4	19	2.24683	4.74638	2.04591e-05	-0.357345	-1.28107	0.778858	1.9439	3.84745	2.25825e-06
ATP6V0D2	8	2.20165	4.60006	0.001979	-0.454161	-1.36999	0.778816	1.75798	3.38223	0.00774074
TNFRSF1B	1	1.31568	2.48919	0.00688489	-0.357861	-1.28152	0.778044	1.00995	2.01384	0.0156894
IFITM2	11	1.38717	2.61565	0.00158895	0.355426	1.27936	0.77735	1.78609	3.44878	3.25859e-06
GZMK	5	2.51318	5.70876	7.46554e-06	-0.390196	-1.31057	0.776037	2.15965	4.46806	1.21335e-05
TMEM107	17	1.04592	2.06468	0.00809025	-0.285028	-1.21843	0.775953	0.780518	1.71775	0.0397705
CXCR2P1	2	2.14257	4.41547	0.011721	0.656859	1.57665	0.775631	2.8494	7.20703	0.000311184
TSPAN32	11	1.65289	3.14464	0.00486567	-0.380996	-1.30224	0.774998	1.31495	2.48795	0.00866558
DYNLRB2	16	1.60416	3.04018	0.0488152	-0.522349	-1.43629	0.774939	1.10402	2.14953	0.200847
CAMK1G	1	3.41539	10.6693	0.00534708	-0.632532	-1.55028	0.774036	2.79356	6.93339	0.00058304
MAP3K21	1	-1.36917	-2.58322	0.00451047	0.314055	1.2432	0.773315	-1.02414	-2.03374	0.00971854
CARD16	11	1.13072	2.18968	0.0059723	-0.312493	-1.24185	0.772837	0.859041	1.81383	0.0401237
CASP14	19	-5.9145	-60.3173	0.00517626	1.25124	2.38047	0.772214	-4.74344	-26.7867	4.57917e-05
FOXA2	20	1.74483	3.35156	0.236594	0.735713	1.66522	0.772214	2.51126	5.70117	0.0328245
FAM78A	9	1.4367	2.70701	0.00263041	-0.347016	-1.27193	0.772089	1.1398	2.2035	0.00355142
DSCC1	8	-1.09453	-2.13544	0.021855	0.336423	1.26262	0.771557	-0.724817	-1.65269	0.11319
MUCL1	12	-1.39983	-2.6387	0.0444949	-0.515857	-1.42984	0.770609	-1.87207	-3.66058	0.00106534
MMP25	16	1.83268	3.56197	0.00946258	-0.456956	-1.37264	0.770463	1.44349	2.71977	0.00301446
PAEP	9	3.22789	9.36897	0.00390897	-0.790809	-1.73004	0.768029	2.47037	5.54187	0.0324473
CCR1	3	1.86916	3.65319	0.00257084	0.436129	1.35297	0.765586	2.34899	5.09469	1.29733e-07
LINC01116	2	1.28935	2.44417	0.0218659	-0.421338	-1.33917	0.763997	0.914174	1.88449	0.134436
LINC00163	21	-1.38421	-2.61029	0.342631	-0.855923	-1.80992	0.762842	-2.236	-4.71088	0.0264908
TCERG1L	10	-2.05235	-4.14781	0.0284807	0.569189	1.48369	0.762842	-1.44259	-2.71808	0.0691525
LINC00861	8	1.70882	3.26894	0.00288977	-0.420695	-1.33857	0.761781	1.33855	2.52898	0.00530399
ITGBL1	13	1.27705	2.42343	0.0164369	-0.357246	-1.28098	0.761154	0.931118	1.90675	0.0475608
CAPN11	6	1.8724	3.66141	0.0122984	-0.55438	-1.46854	0.761154	1.38294	2.60799	0.0601046
ERVFRD-1	6	2.01318	4.0367	0.0169748	0.469707	1.38483	0.760084	2.50825	5.6893	2.37462e-05
TREM1	6	3.85854	14.5056	5.30202e-05	-0.769301	-1.70444	0.760084	3.16212	8.95145	3.53973e-05
LIMCH1	4	-1.07827	-2.1115	0.0203342	-0.286292	-1.2195	0.760084	-1.33425	-2.52144	0.000108543
PDGFRA	4	1.14835	2.2166	0.012573	0.359612	1.28308	0.760084	1.53285	2.89358	0.000140065
SHTN1	10	-1.04281	-2.06024	0.0082248	0.252559	1.19132	0.760084	-0.766884	-1.70159	0.0177176
CLECL1	12	1.81054	3.50772	0.00627858	-0.494078	-1.40842	0.760084	1.36939	2.58361	0.0258628
LINC00887	3	-3.0511	-8.28841	0.0206224	0.908652	1.87729	0.760084	-2.0811	-4.23131	0.0522814
POT1-AS1	7	1.69163	3.23021	0.0379754	-0.454753	-1.37055	0.760084	1.2519	2.38156	0.0524921
LILRA4	19	2.13968	4.40664	0.00429254	-0.535541	-1.44949	0.759758	1.6929	3.23306	0.00983661
ADAM19	5	1.42047	2.67672	0.00608126	-0.400052	-1.31956	0.759758	1.06624	2.09397	0.0204473
SFRP2	4	1.14108	2.20545	0.0267431	-0.382216	-1.30334	0.759549	0.767254	1.70203	0.13718
LINC00302	1	-4.08856	-17.013	0.0754435	1.314	2.4863	0.759294	-2.57554	-5.96093	0.0449467
SLC2A6	9	1.77118	3.41333	0.00227709	-0.419292	-1.33727	0.758179	1.40885	2.65525	0.000989631
SLC34A2	4	2.01323	4.03686	0.00505417	-0.583269	-1.49824	0.757056	1.4545	2.74062	0.0662313
ITGB2	21	1.488	2.80499	0.000323877	0.355493	1.27942	0.756838	1.88599	3.69608	7.01833e-08
HOXB1	17	2.33458	5.04403	0.134481	0.640989	1.5594	0.75633	3.01565	8.08725	0.00578367
IL12RB1	19	1.58803	3.00638	0.00292701	-0.379082	-1.30051	0.756088	1.25113	2.38027	0.00512409
C11orf21	11	1.34558	2.54132	0.0234804	0.45009	1.36613	0.755936	1.84834	3.60085	0.000230242
NKX3-2	4	3.04767	8.26877	0.0132802	0.842144	1.79271	0.755487	3.89238	14.8498	9.10683e-05
CMKLR1	12	1.31625	2.49018	0.0110138	0.37824	1.29976	0.755281	1.74244	3.346	1.16992e-05
RASSF4	10	1.05655	2.07995	0.0097919	-0.283448	-1.2171	0.754334	0.816117	1.76066	0.0133572
SLC26A9	1	-2.57336	-5.95193	2.61504e-06	-0.408741	-1.32753	0.753863	-2.96349	-7.8001	1.42312e-12
ELFN1-AS1	7	2.00917	4.02551	0.0356928	-0.626352	-1.54366	0.753863	1.4326	2.69932	0.0974107
FCN1	9	1.4898	2.80851	0.0193675	0.444993	1.36131	0.753502	1.98654	3.96285	0.000131072
TAC4	17	2.862	7.27023	0.0157072	0.891246	1.85478	0.752452	3.64852	12.5405	0.00532731
RBP5	12	1.56193	2.9525	0.00685174	-0.409415	-1.32815	0.750094	1.20537	2.30597	0.0157837
MLF1	3	1.20522	2.30573	0.0223794	-0.414883	-1.33319	0.750094	0.803829	1.74573	0.165007
NAPA-AS1	19	1.55386	2.93601	0.0035852	-0.401557	-1.32093	0.749879	1.18508	2.27376	0.0183101
CRYGN	7	2.18698	4.55351	0.00899008	-0.451443	-1.36741	0.747966	1.80526	3.49492	0.00263544
ALPK2	18	3.18237	9.07799	0.000111952	0.660643	1.58079	0.747715	3.86501	14.5709	1.42743e-08
SLC5A5	19	-1.80902	-3.50405	0.0459615	0.627246	1.54461	0.746667	-1.143	-2.20839	0.175628
ADGRA1	10	1.63266	3.10084	0.123982	0.678324	1.60028	0.746254	2.292	4.89733	0.00769207
LINC01732	1	1.79121	3.46106	0.0320747	-0.601263	-1.51704	0.746254	1.21085	2.31474	0.212927
CHRDL2	11	2.37697	5.19444	0.0234001	-0.678852	-1.60087	0.745945	1.7454	3.35287	0.0858823
HSPA7	1	1.09283	2.13292	0.02599	0.419411	1.33738	0.745347	1.54765	2.9234	0.000467845
LINC01361	1	-1.51347	-2.85495	0.108708	-0.63783	-1.55599	0.744664	-2.15044	-4.43964	0.00101064
PTPN7	1	1.77595	3.42464	0.000146711	-0.370209	-1.29254	0.744509	1.46073	2.75248	2.36881e-05
FAM27B	9	1.54911	2.92637	0.00542916	-0.414901	-1.33321	0.744233	1.1605	2.23534	0.0471192
SASH3	X	1.62026	3.0743	4.9679e-05	-0.351818	-1.27617	0.743193	1.31299	2.48456	6.34292e-05
HCRTR1	1	1.54395	2.91592	0.401427	0.771894	1.70751	0.742966	2.41028	5.31576	0.0378281
SIRPB2	20	1.78647	3.4497	0.0401171	0.542867	1.45686	0.742767	2.37198	5.1765	8.35235e-06
TMEM204	16	1.00846	2.01176	0.00305007	-0.28617	-1.2194	0.742535	0.757572	1.69064	0.0333711
DEFA3	8	3.23359	9.40608	0.00480851	-0.766701	-1.70138	0.74212	2.52469	5.75448	0.0188235
FA2H	16	-1.2448	-2.36985	0.00081811	0.299205	1.23047	0.741763	-0.919366	-1.89128	0.00234664
CYBB	X	1.37879	2.6005	0.00226617	0.389619	1.31005	0.741066	1.81441	3.51715	1.12354e-06
RLN3	19	2.77308	6.83568	0.00105084	-0.605722	-1.52174	0.740996	2.17953	4.53005	0.00735641
LINC00491	5	-4.46101	-22.0241	3.93066e-08	0.708603	1.63422	0.739966	-3.74007	-13.3621	4.02253e-10
NCF1	7	2.04557	4.12837	5.49641e-05	0.436563	1.35338	0.739966	2.53373	5.79066	4.55036e-10
CYP3A5	7	-2.74489	-6.7034	1.0634e-07	0.538107	1.45207	0.739966	-2.21029	-4.62767	7.84548e-05
GBGT1	9	1.4692	2.76868	0.000825312	-0.301833	-1.23271	0.739966	1.2058	2.30665	0.000330844
SLC2A9	4	-1.15265	-2.22321	0.011357	0.296999	1.22859	0.739966	-0.824848	-1.77135	0.0146604
DCC	18	2.23629	4.71183	0.00525156	-0.573599	-1.48823	0.739966	1.68498	3.21535	0.0189408
LOC644145	4	-1.50901	-2.84614	0.334042	-1.08883	-2.12702	0.739966	-2.59794	-6.0542	0.0222765
OVOL3	19	3.0014	8.00779	0.017313	-0.716625	-1.64333	0.739966	2.3344	5.04342	0.040145
GCK	7	1.59262	3.01596	0.0246061	-0.421973	-1.33976	0.739966	1.20141	2.29965	0.0421974
TRPM2	21	1.34826	2.54605	0.0167469	-0.406656	-1.32561	0.739966	0.987676	1.98299	0.0459424
VAV3	1	-1.33131	-2.51631	0.0269429	0.360541	1.28391	0.739966	-0.956454	-1.94053	0.0486368
PLXNC1	12	1.23652	2.35629	0.0392934	-0.38394	-1.3049	0.739966	0.892346	1.85619	0.0598736
ITGA4	2	1.15892	2.23291	0.0306937	-0.365562	-1.28838	0.739966	0.832281	1.7805	0.0752025
ZNF285	19	1.73255	3.32314	0.00765652	-0.438257	-1.35497	0.739639	1.31917	2.49522	0.00943628
DSCAM-AS1	21	-2.39242	-5.25037	0.0374845	-0.822645	-1.76865	0.738609	-3.1866	-9.10464	0.000106623
PLEKHO1	1	1.37656	2.59648	0.001608	-0.361006	-1.28432	0.738609	1.06338	2.08982	0.00676746
VWDE	7	-1.71144	-3.27488	0.00834489	0.446466	1.3627	0.738609	-1.21237	-2.31718	0.0364592
SLC7A7	14	1.35428	2.55669	0.00141928	-0.329144	-1.25627	0.737764	1.06211	2.08799	0.000989631
LCN15	9	4.67878	25.6125	0.00054156	1.23154	2.34818	0.737393	5.91349	60.2751	2.74251e-06
AS-PTPRE	10	2.22173	4.66452	0.0251138	-0.593086	-1.50847	0.736874	1.67986	3.20397	0.0803205
DCN	12	1.55321	2.9347	0.00484681	-0.426765	-1.34422	0.736408	1.1566	2.22932	0.0111287
COL4A1	13	1.68969	3.22588	0.010814	-0.563196	-1.47754	0.735575	1.18339	2.27109	0.0458159
MAP6	11	1.24988	2.37822	0.0450424	-0.464472	-1.37981	0.735575	0.801299	1.74267	0.246532
CECR1	22	1.53237	2.89261	7.73095e-06	-0.294099	-1.22612	0.735048	1.26783	2.40799	4.77499e-06
MS4A8	11	1.88837	3.70217	0.0381576	-0.626577	-1.5439	0.73467	1.27307	2.41675	0.145262
GRIP1	12	-1.85121	-3.60802	0.00316987	0.436489	1.35331	0.73447	-1.39503	-2.62993	0.00144857
LST1	6	1.89044	3.70748	0.000284758	0.453915	1.36975	0.733619	2.40667	5.3025	5.17822e-08
HOXD10	2	2.53332	5.78902	0.0130391	0.675768	1.59745	0.733619	3.24616	9.48834	3.95792e-05
GLT1D1	12	2.23215	4.69834	0.0190798	-0.670889	-1.59205	0.733513	1.62128	3.07648	0.0213547
NRAV	12	1.07847	2.1118	0.0122425	-0.367647	-1.29025	0.733391	0.731645	1.66053	0.11166
APOBEC3G	22	1.03488	2.04895	0.00254443	-0.26529	-1.20188	0.732146	0.800574	1.74179	0.00950787
FRMD4B	3	-1.10483	-2.15073	0.0276177	0.313807	1.24298	0.73191	-0.773064	-1.7089	0.0522814
DPYS	8	3.68895	12.8969	8.0941e-06	-0.660422	-1.58054	0.731795	3.05077	8.28652	1.83554e-05
PLCG2	16	1.14381	2.20963	0.00374464	-0.298124	-1.22954	0.731551	0.880267	1.84072	0.000933076
AGBL4	1	1.67063	3.18354	0.029166	-0.596293	-1.51183	0.731266	1.08406	2.12	0.192219
ANTXRLP1	10	2.2602	4.7906	0.02712	-0.659921	-1.58	0.731202	1.59707	3.02529	0.133999
RFTN1	3	1.02112	2.02949	0.00608126	-0.313839	-1.24301	0.728656	0.747407	1.67877	0.0367295
SLC2A3	12	1.44149	2.71601	0.00532932	0.472563	1.38757	0.727887	1.9631	3.89898	5.91393e-06
THEMIS2	1	1.84625	3.59565	4.26702e-05	-0.423336	-1.34102	0.727087	1.46776	2.76591	6.88793e-05
SHPK	17	-1.008	-2.01112	0.0016532	0.243325	1.18372	0.725727	-0.742734	-1.67334	0.00308102
CD8A	2	1.10329	2.14844	0.0294922	-0.378656	-1.30013	0.725727	0.760372	1.69393	0.142173
IL32	16	1.74539	3.35286	0.000191283	-0.405069	-1.32415	0.723838	1.39826	2.63583	0.000326824
SNAI1	20	1.63152	3.09838	0.00111073	-0.497573	-1.41184	0.723059	1.17873	2.26378	0.0353076
VIM-AS1	10	1.08636	2.12337	0.0384127	-0.379595	-1.30098	0.723042	0.722606	1.65016	0.186399
PYHIN1	1	1.57695	2.98339	0.00580641	-0.434979	-1.35189	0.722644	1.18182	2.26862	0.0191877
BNIPL	1	-1.59723	-3.02561	0.0114483	0.416053	1.33427	0.722644	-1.17877	-2.26384	0.0330922
LOC100128988	20	1.55618	2.94074	0.323833	0.753531	1.68591	0.722644	2.32451	5.00897	0.0493145
LINC01426	21	1.70457	3.25931	0.0173604	0.4515	1.36746	0.722286	2.18148	4.5362	1.09236e-05
REG4	1	-1.94021	-3.83762	0.00695393	-0.668638	-1.58957	0.722272	-2.58724	-6.00949	2.5549e-05
CD84	1	1.54344	2.91489	0.00377246	0.400796	1.32024	0.721294	1.98035	3.94589	1.71414e-07
CETN2	X	1.33129	2.51627	0.00665325	-0.426967	-1.3444	0.721084	0.918579	1.89025	0.0585006
LOC100506844	12	1.29264	2.44976	0.0130391	-0.425512	-1.34305	0.720158	0.897008	1.8622	0.131563
NELL1	11	3.98891	15.8775	1.2594e-05	0.829189	1.77669	0.720036	4.82213	28.2881	4.11057e-09
PLA2R1	2	-1.35916	-2.56536	0.0030502	0.344744	1.26993	0.71949	-0.980553	-1.97322	0.0169061
S100A7A	1	-8.68419	-411.34	1.63001e-05	1.44863	2.72949	0.718983	-7.09235	-136.462	2.42169e-10
HSPA6	1	1.8617	3.63437	0.00216803	-0.521792	-1.43574	0.718761	1.40142	2.64162	0.00638345
IL36A	2	-7.794	-221.936	1.33044e-06	1.12077	2.17463	0.718446	-6.58188	-95.7952	2.71343e-09
SLAMF1	1	1.46711	2.76468	0.00532472	-0.450767	-1.36677	0.717828	1.06294	2.08918	0.0288692
PLA2G4D	15	-4.48194	-22.3459	0.000124929	0.66614	1.58682	0.717407	-3.70376	-13.0299	1.52017e-05
GRB7	17	-1.10518	-2.15126	0.0153817	0.327017	1.25442	0.71619	-0.756844	-1.68979	0.016333
COL6A3	2	2.08511	4.24309	0.00010096	-0.559826	-1.47409	0.71451	1.55664	2.94169	0.00178612
LOC101928404	1	1.85984	3.62967	0.0654562	0.697308	1.62148	0.71384	2.61035	6.10654	0.00146095
TWIST1	7	1.21612	2.3232	0.00796774	-0.367552	-1.29016	0.713769	0.871395	1.82943	0.0486134
FGF14-IT1	13	2.87761	7.3493	0.0298899	-0.698	-1.62225	0.713769	2.22069	4.66116	0.0658776
FAM46B	1	-1.48741	-2.80386	0.00901368	0.492944	1.40731	0.713769	-0.958297	-1.94301	0.0665911
LINC01615	6	1.66274	3.16617	0.162264	0.726418	1.65453	0.713548	2.42688	5.37728	0.00169329
CD247	1	1.60317	3.0381	0.000216724	-0.395468	-1.31537	0.713485	1.25179	2.38137	0.00162725
ARMS2	10	-1.53573	-2.89934	0.2167	-0.8023	-1.74388	0.713485	-2.27174	-4.82905	0.00368674
BANCR	9	1.47501	2.77985	0.322061	0.870613	1.82844	0.713087	2.36827	5.16322	0.0320608
MT1F	16	1.7568	3.37947	0.000302292	-0.377382	-1.29898	0.713082	1.41247	2.66192	0.000335609
PRMT5-AS1	14	-2.09603	-4.27532	0.0169748	-0.445455	-1.36174	0.712707	-2.45538	-5.48459	3.2755e-05
LOC653712	3	-1.99392	-3.98319	0.0281298	0.619446	1.53628	0.711986	-1.37147	-2.58734	0.0592297
RBP4	10	2.40137	5.28303	0.00590086	0.746026	1.67717	0.709817	3.18083	9.06829	1.14234e-05
DPP9-AS1	19	-1.31551	-2.4889	0.0195643	0.476191	1.39107	0.709271	-0.822615	-1.76861	0.0675352
CYTL1	4	2.13052	4.37874	0.00496392	0.565314	1.47971	0.707994	2.72028	6.58999	1.95003e-06
LOC105373051	22	2.63744	6.22228	0.00507168	-0.841401	-1.79179	0.707994	1.81106	3.50899	0.0796302
RFX7	15	-1.26063	-2.396	0.0160793	0.345251	1.27037	0.705999	-0.893272	-1.85738	0.0396882
LINC01061	4	-1.05202	-2.07343	0.0275668	0.360198	1.2836	0.705977	-0.659805	-1.57987	0.120883
KCNH2	7	1.30427	2.46959	0.0265337	0.391892	1.31211	0.705459	1.73923	3.33857	8.52143e-07
GIMAP5	7	1.25018	2.37872	0.000683347	-0.389768	-1.31018	0.704881	0.901832	1.86844	0.0459896
PF4V1	4	1.71102	3.27393	0.0433347	-0.673374	-1.5948	0.704881	1.07556	2.10754	0.268005
TNFAIP6	2	3.17798	9.0504	0.000340713	-0.72137	-1.64875	0.703919	2.50873	5.69121	0.000335609
LINC00551	13	-3.42072	-10.7087	0.0227383	1.16338	2.23982	0.703919	-2.19355	-4.5743	0.0246341
VSTM5	11	-1.23962	-2.36136	0.415125	-0.925556	-1.89942	0.703919	-2.1787	-4.52746	0.0336287
P2RY10	X	1.47406	2.77803	0.00978272	-0.458644	-1.37425	0.703264	1.06045	2.08558	0.0243561
ADRA2C	4	1.71391	3.28049	0.00431578	0.411303	1.32989	0.702266	2.16067	4.47122	1.77072e-08
AADACL2	3	-3.58691	-12.0162	0.018062	0.987727	1.98306	0.699452	-2.55435	-5.87404	0.00854445
KLRD1	12	1.44975	2.7316	0.0169744	-0.450316	-1.36634	0.697406	1.04031	2.05667	0.0459424
ORM1	9	3.88706	14.7952	0.000581001	-0.943658	-1.9234	0.696435	3.04779	8.26942	0.0118088
ALS2CL	3	-1.25412	-2.38522	0.00166397	0.368047	1.2906	0.695941	-0.859918	-1.81494	0.0227629
CERKL	2	1.24727	2.37393	0.0213241	-0.42139	-1.33922	0.695604	0.840372	1.79051	0.147919
HYAL4	7	-2.86927	-7.30694	7.0094e-05	0.694466	1.61829	0.695076	-2.14967	-4.43727	1.30763e-05
UCA1	19	-4.25796	-19.1326	3.54975e-05	0.825913	1.77266	0.695076	-3.48652	-11.2085	2.58485e-05
PXDN	2	1.36929	2.58344	0.0318386	0.466281	1.38154	0.695047	1.8673	3.6485	3.27123e-06
KLK14	19	-4.59529	-24.1724	1.7555e-06	0.822375	1.76832	0.695047	-3.68155	-12.8309	1.30763e-05
TRIM61	4	2.32054	4.99519	0.0024668	-0.534291	-1.44823	0.693465	1.81993	3.53065	0.0098612
CPVL	7	1.04235	2.05958	0.00492684	0.340416	1.26612	0.691373	1.41857	2.6732	3.89769e-06
SCIMP	17	1.68037	3.20511	0.000782916	0.459402	1.37497	0.690522	2.18404	4.54423	8.27714e-08
SMCO3	12	3.22003	9.31807	5.70069e-06	-0.653826	-1.57334	0.690513	2.62336	6.16182	0.000582781
SMOC2	6	1.56343	2.95555	0.000419417	0.393104	1.31322	0.689497	1.96766	3.91132	6.95051e-09
HBD	11	2.58666	6.00708	0.0187884	0.818407	1.76346	0.68828	3.43391	10.8071	1.80383e-05
MPEG1	11	1.35876	2.56464	0.000728008	-0.374946	-1.29679	0.687842	1.03014	2.04222	0.00243993
LOC101928887	10	-1.23893	-2.36024	0.292556	-0.83594	-1.78502	0.687523	-2.05388	-4.15221	0.00875292
FBLN2	3	1.63792	3.11216	0.00116809	-0.482037	-1.39671	0.686951	1.19828	2.29466	0.00219809
CD96	3	1.09594	2.13753	0.0329914	-0.390549	-1.31089	0.686834	0.744937	1.6759	0.113174
GDA	9	1.77214	3.41559	0.00100527	-0.538571	-1.45253	0.683122	1.242	2.36527	0.014727
CLEC4D	12	2.90767	7.50408	0.00574259	-0.883728	-1.84514	0.683122	2.08835	4.2526	0.032013
CLDN25	11	2.33818	5.05665	0.0298062	-0.721591	-1.649	0.681911	1.65694	3.15347	0.0841749
RETN	19	1.31833	2.49378	0.243637	0.81977	1.76512	0.681666	2.16284	4.47797	0.0192454
PZP	12	1.51116	2.85039	0.0411454	-0.606257	-1.5223	0.680779	0.91575	1.88655	0.215118
FLJ16779	20	1.60975	3.052	0.0385581	-0.715777	-1.64237	0.680083	0.899184	1.86501	0.360339
CASKIN1	16	-1.85691	-3.62232	0.00328796	0.580346	1.49521	0.679199	-1.23659	-2.3564	0.0201893
FMNL1	17	1.16208	2.2378	0.017313	-0.468108	-1.38329	0.679199	0.745517	1.67658	0.0825544
TYROBP	19	1.97981	3.9444	3.64174e-07	0.462052	1.3775	0.678295	2.49135	5.62303	6.89604e-11
LINC01224	19	-1.93744	-3.83027	0.0183832	0.727187	1.65541	0.67755	-1.2174	-2.32527	0.102287
FBXW10	17	1.43141	2.69711	0.0337551	-0.606301	-1.52235	0.67755	0.841792	1.79228	0.253942
FBXO15	18	1.72129	3.29732	0.0203201	-0.65195	-1.57129	0.676854	1.08103	2.11555	0.18699
FMO6P	1	1.61861	3.07078	0.0141693	0.513968	1.42797	0.675882	2.16238	4.47653	1.59539e-06
SOCS1	16	1.30293	2.46729	0.00282341	0.413947	1.33233	0.675791	1.75969	3.38625	1.50154e-06
ADGRG6	6	-1.39512	-2.63011	0.0217838	-0.484123	-1.39874	0.674465	-1.84326	-3.5882	8.13487e-05
RNU4-2	12	3.09002	8.51511	0.00809025	1.06398	2.09069	0.674465	4.13966	17.6263	0.000553916
DUOXA2	15	-2.6162	-6.13135	0.000586907	0.902304	1.86905	0.674156	-1.67184	-3.1862	0.06512
ITLN1	1	2.59142	6.02692	0.0100097	-0.889043	-1.85195	0.673727	1.70605	3.26267	0.0411925
LOC729683	17	1.6296	3.09428	0.000430872	-0.417633	-1.33573	0.670874	1.25543	2.38739	0.000946532
GNGT2	17	1.80836	3.50243	0.00112335	-0.462123	-1.37757	0.670874	1.38823	2.61757	0.00329555
CD8B	2	1.14179	2.20654	0.0397846	-0.407604	-1.32648	0.670874	0.775046	1.71124	0.112626
IRX5	16	-1.64731	-3.13249	0.00113179	-0.533157	-1.44709	0.670108	-2.15659	-4.45859	9.67597e-07
SEMA3E	7	-1.33789	-2.52781	0.045234	-0.682551	-1.60498	0.669751	-1.99112	-3.97544	0.00135209
SHISA8	22	2.11472	4.33105	0.00744967	0.576257	1.49098	0.667826	2.73364	6.65131	1.77638e-09
WISP1	8	1.75673	3.37931	0.00225236	0.499282	1.41351	0.667683	2.27922	4.85415	5.82947e-08
LAT2	7	1.83892	3.57743	2.22878e-05	-0.424663	-1.34226	0.667683	1.45863	2.74848	1.44222e-05
ARHGAP4	X	1.26736	2.4072	0.0106122	-0.44876	-1.36487	0.667683	0.869293	1.82677	0.0509575
CXCL9	4	1.88714	3.69901	0.019479	-0.725601	-1.65359	0.667683	1.19968	2.29689	0.171873
GALNT9	12	1.98573	3.96063	0.0394572	-0.904196	-1.8715	0.667655	1.03594	2.05044	0.478612
CRISPLD2	16	1.83417	3.56567	0.000159788	-0.547324	-1.46137	0.667551	1.30907	2.47781	0.00537804
CBLN2	18	-1.95537	-3.87814	0.0949797	-0.990236	-1.98651	0.666968	-2.93029	-7.62262	0.000509477
ENDOU	12	-3.38074	-10.4161	5.04367e-07	0.716087	1.64272	0.66668	-2.61763	-6.13741	9.13804e-05
ARHGAP15	2	1.94282	3.84457	2.7977e-05	-0.467686	-1.38289	0.666026	1.52373	2.87534	5.14614e-05
HHIPL1	14	1.1359	2.19755	0.0284807	-0.457277	-1.37295	0.66393	0.721871	1.64932	0.151559
RNF144A-AS1	2	2.52722	5.76458	0.001979	-0.655158	-1.57479	0.66344	1.88869	3.703	0.00476883
COL4A2	13	1.22913	2.34426	0.0484586	-0.610664	-1.52696	0.66344	0.674116	1.59562	0.293331
HLA-J	6	1.38793	2.61703	0.0275504	-0.544038	-1.45805	0.662188	0.882384	1.84342	0.144094
LRIG3	12	-1.17508	-2.25805	0.0256523	0.407902	1.32675	0.660749	-0.74703	-1.67833	0.0974075
SLC12A5	20	2.63946	6.231	0.00643121	-0.701604	-1.62631	0.660394	1.96402	3.90148	0.0140956
APOE	19	1.56489	2.95856	0.00887417	-0.513245	-1.42726	0.657819	1.10525	2.15136	0.0315667
LRRC63	13	2.03412	4.09572	0.0307598	-0.739451	-1.66954	0.655034	1.31641	2.49045	0.181929
PRH1	12	-2.09933	-4.28511	0.0035852	-0.499492	-1.41372	0.652673	-2.58184	-5.98704	1.10457e-07
CCDC169	13	-1.17451	-2.25717	0.382048	-0.817585	-1.76245	0.652255	-2.0754	-4.21461	0.0169925
SLC7A3	X	-1.37336	-2.59074	0.175277	-0.71328	-1.63953	0.651868	-2.03612	-4.1014	0.00358809
RNF223	1	-1.60843	-3.0492	0.0481852	0.6032	1.51908	0.6517	-0.971527	-1.96091	0.186014
IFFO1	12	1.09038	2.1293	0.00442147	-0.372728	-1.2948	0.650559	0.760403	1.69396	0.020092
MRNIP	5	1.24829	2.3756	0.0100789	-0.427539	-1.34494	0.648874	0.848015	1.80002	0.0608973
PREX1	20	1.10702	2.154	0.0097244	-0.419367	-1.33734	0.648874	0.728907	1.65738	0.0631794
C2orf73	2	1.96044	3.89182	0.0276177	-0.797329	-1.73788	0.648651	1.17037	2.2507	0.235819
CDSN	6	-3.03901	-8.21924	0.00178669	0.720657	1.64793	0.646073	-2.30571	-4.94412	0.00671694
LOC102723766	4	1.61978	3.07327	0.0213255	-0.575765	-1.49047	0.644404	1.08545	2.12203	0.0799293
PER3	1	-1.26704	-2.40667	0.00639701	0.420387	1.33829	0.643689	-0.827025	-1.77402	0.0580887
LOC101060091	2	2.51002	5.69628	0.000875748	-0.590145	-1.5054	0.643352	1.95044	3.86493	0.00156277
CYP4F3	19	-1.66936	-3.18073	0.0274371	0.565664	1.48007	0.642143	-1.08202	-2.11699	0.113185
GJA5	1	1.3055	2.47169	0.0318813	0.59067	1.50595	0.641983	1.95576	3.87921	0.000138535
CEACAM4	19	1.88515	3.69392	0.01223	-0.658884	-1.57886	0.641225	1.28593	2.4384	0.0360855
HOXD-AS2	2	1.66156	3.16359	0.0363545	-0.703933	-1.62894	0.640631	0.981987	1.97518	0.246267
C1orf189	1	1.88289	3.68814	0.0156373	-0.740363	-1.6706	0.640312	1.15442	2.22596	0.197565
CD68	17	1.22667	2.34026	0.00158489	0.441222	1.35775	0.638163	1.7007	3.25058	1.29733e-07
C19orf67	19	1.8496	3.60401	0.0212459	-0.681299	-1.60358	0.63784	1.18735	2.27734	0.139475
KIRREL2	19	4.17036	18.0055	0.00121836	-0.796151	-1.73646	0.636507	3.38222	10.4268	0.00839178
MPPED1	22	-1.88131	-3.68409	0.000776929	0.620749	1.53767	0.635744	-1.24457	-2.36947	0.0365639
GALNT12	9	-1.03431	-2.04813	0.00450831	0.332766	1.25943	0.633554	-0.681153	-1.60342	0.0132273
FLJ41278	12	-1.52375	-2.87538	0.133491	-0.860754	-1.81599	0.632696	-2.36662	-5.15731	0.000399658
ASTL	2	-1.26946	-2.41071	0.218696	-0.766451	-1.70108	0.63189	-2.01328	-4.037	0.00124436
LOC105376736	1	2.32059	4.99535	9.13485e-05	-0.729415	-1.65797	0.631443	1.59876	3.02882	0.0120693
NMRAL2P	3	-1.75956	-3.38595	0.0135799	0.622456	1.53949	0.631443	-1.11938	-2.17254	0.088142
CCEPR	10	-1.21324	-2.31858	0.256424	-0.857504	-1.8119	0.631441	-2.06262	-4.17743	0.00778236
SH2D7	15	3.10935	8.62991	0.0177051	1.00541	2.00751	0.630904	4.13866	17.6141	1.019e-06
ME1	6	-1.10366	-2.14899	0.0342304	0.379251	1.30067	0.630693	-0.70858	-1.63419	0.0866185
IRX4	5	-2.50246	-5.6665	0.000824534	-0.922362	-1.89522	0.626855	-3.39784	-10.5403	9.66823e-07
HLA-DQB1	6	1.25599	2.38831	0.00989383	-0.48046	-1.39519	0.626855	0.819206	1.76443	0.0365409
MORN2	2	1.26176	2.39788	0.0162437	-0.564306	-1.47868	0.626855	0.716141	1.64278	0.271707
ACTC1	15	-1.32858	-2.51155	0.245363	-1.04918	-2.06935	0.626116	-2.30694	-4.94833	0.010164
GLP1R	6	-1.76411	-3.39665	0.00550354	0.718918	1.64595	0.623837	-0.987343	-1.98253	0.163415
RAMP3	7	1.05753	2.08137	0.0333002	-0.522512	-1.43645	0.623461	0.583558	1.49854	0.348048
HGF	7	1.37823	2.5995	0.04211	-0.568792	-1.48328	0.622219	0.847621	1.79953	0.159776
LRRC25	19	1.50923	2.84659	0.0104936	0.569714	1.48423	0.621901	2.13145	4.38156	1.48441e-06
MYRF	11	-1.54952	-2.9272	0.00277278	0.527464	1.44139	0.619424	-1.01544	-2.02151	0.0183012
RHAG	6	-4.35045	-20.3994	0.000311427	-1.15539	-2.22744	0.618109	-5.48238	-44.7055	2.11452e-08
FAM74A1	9	-2.21804	-4.6526	0.209138	-1.53074	-2.88933	0.617951	-3.91858	-15.122	0.00516492
MIAT	22	1.56703	2.96295	0.00224626	-0.5412	-1.45518	0.617951	1.05995	2.08486	0.00776757
FTMT	5	-1.63605	-3.10813	0.323602	-1.53063	-2.88913	0.617951	-3.17605	-9.03828	0.0180753
AACSP1	5	-2.07939	-4.22628	0.00946258	0.690136	1.61344	0.617951	-1.36174	-2.56995	0.0235073
PLAC1	X	-1.08813	-2.12598	0.441661	-1.15551	-2.22763	0.617951	-2.23635	-4.71202	0.0237269
LOC101927020	6	-1.31173	-2.48238	0.47452	-1.53064	-2.88914	0.617951	-2.85613	-7.24068	0.0437727
C1QTNF5	11	1.16694	2.24535	0.00456794	-0.383332	-1.30435	0.617951	0.816441	1.76106	0.0454921
CERCAM	9	1.18249	2.26969	0.00672918	-0.434755	-1.35168	0.617951	0.78254	1.72016	0.0485833
LOC100288069	1	-1.55817	-2.9448	0.0276177	0.626932	1.54428	0.617951	-0.899163	-1.86498	0.119254
LINC01358	1	2.70819	6.53501	0.0233006	-0.859984	-1.81502	0.617951	1.89555	3.72065	0.130213
CYGB	17	1.09218	2.13195	0.0271422	-0.464708	-1.38004	0.617951	0.673357	1.59478	0.184966
TBC1D3P1-DHX40P1	17	-1.42358	-2.6825	0.381873	-1.15519	-2.22713	0.616521	-2.46258	-5.51202	0.0264921
RIMBP2	12	1.65644	3.15237	0.0236668	0.665092	1.58567	0.615929	2.32109	4.99709	6.21379e-07
GBAT2	1	1.67827	3.20043	0.00383342	-0.559115	-1.47337	0.615929	1.14594	2.2129	0.048429
CYSLTR1	X	1.35536	2.55861	0.0148263	0.499116	1.41335	0.615092	1.884	3.69096	8.56154e-06
JAKMIP2-AS1	5	1.93292	3.81826	0.0124269	-0.808404	-1.75127	0.61337	1.13889	2.20211	0.254602
LOC100287632	6	-1.37935	-2.60151	0.263842	-1.04769	-2.06721	0.613155	-2.41338	-5.32722	0.00472091
RHEBL1	12	1.09705	2.13917	0.0473313	-0.472657	-1.38766	0.612418	0.642233	1.56074	0.270581
SPINK14	5	-1.64561	-3.12881	0.104501	-0.86542	-1.82187	0.612316	-2.49061	-5.62016	0.00011506
NPBWR1	8	1.7943	3.46847	0.107897	0.878648	1.83865	0.608748	2.69641	6.48188	0.00058304
HVCN1	12	1.06628	2.09403	0.0151892	-0.426898	-1.34434	0.606545	0.681999	1.60436	0.0851204
WASH5P	19	-1.16778	-2.24665	0.0197332	0.53819	1.45215	0.602598	-0.615519	-1.53211	0.257767
TREML2	6	1.928	3.80527	0.0550662	0.784638	1.72266	0.60137	2.76509	6.7979	5.02593e-06
CAMKK1	17	-1.06502	-2.0922	0.0148242	-0.415125	-1.33341	0.600366	-1.43114	-2.69659	9.98908e-07
LGI2	4	1.72812	3.31296	0.0210467	-0.740526	-1.67078	0.600086	1.02817	2.03943	0.107335
C11orf74	11	1.17272	2.25437	0.00784957	-0.46864	-1.3838	0.598978	0.727561	1.65584	0.148006
KRT10	17	-3.78337	-13.7692	2.55403e-06	0.457761	1.37341	0.597113	-3.33196	-10.0698	1.30386e-07
SH2D1A	X	1.92385	3.79433	0.00110276	-0.62088	-1.53781	0.597113	1.3428	2.53644	0.00807181
LRRC58	3	-1.10175	-2.14615	0.0330477	0.447552	1.36372	0.596485	-0.631012	-1.54865	0.18638
LILRB2	19	1.61656	3.06642	0.00550354	0.652883	1.57231	0.59443	2.30953	4.95722	5.13988e-07
FOXD3	1	-1.90062	-3.73373	0.0971842	-1.04489	-2.06321	0.593611	-2.89874	-7.45774	0.000360581
DOK3	5	1.75001	3.3636	0.000692655	-0.610387	-1.52667	0.59245	1.18609	2.27535	0.00442156
FLRT1	11	-1.28755	-2.44114	0.0201871	0.531677	1.44561	0.591787	-0.729653	-1.65824	0.162782
RNASE6	14	1.27035	2.4122	0.00330672	-0.446319	-1.36256	0.591767	0.867726	1.82478	0.032828
TMEM150B	19	1.94407	3.84789	0.0546464	0.9283	1.90303	0.590232	2.92273	7.58279	0.000179296
HIGD2B	15	2.258	4.78328	0.0250954	-0.912881	-1.8828	0.590232	1.36895	2.58283	0.275705
HPSE2	10	-1.30134	-2.46458	0.0624697	-0.748748	-1.68033	0.590189	-2.01247	-4.03473	0.000221603
SLC34A3	9	-1.81243	-3.51232	0.0401612	0.909615	1.87854	0.589819	-0.9016	-1.86814	0.374762
PCDHGA8	5	-2.04999	-4.14103	0.039028	0.903055	1.87002	0.589809	-1.11508	-2.16607	0.139644
MUC19	12	-2.14964	-4.43718	0.00647343	-0.735751	-1.66526	0.589209	-2.88487	-7.3864	1.34275e-07
PSMB9	6	1.11357	2.16381	0.00719091	-0.466141	-1.38141	0.588346	0.682926	1.60539	0.106146
VCAM1	1	1.20232	2.3011	0.0162928	0.606267	1.52232	0.588272	1.85504	3.61761	8.35707e-05
FASN	17	-1.06983	-2.09918	0.0026329	0.422132	1.33991	0.588272	-0.611823	-1.52819	0.0817367
HAPLN1	5	4.7451	26.8174	1.34166e-09	-0.870152	-1.82786	0.587353	3.8862	14.7864	1.43173e-07
EOMES	3	1.50255	2.83343	0.00946258	-0.606819	-1.5229	0.587353	0.941348	1.92032	0.11799
LOC101927136	6	-2.70833	-6.53564	0.00647343	0.981263	1.97419	0.587129	-1.69937	-3.24758	0.0432925
UPK1A	19	-4.38496	-20.8932	0.000563016	-0.913588	-1.88373	0.587007	-5.21891	-37.2434	3.5452e-08
SLITRK6	13	-1.20211	-2.30075	0.0345757	0.514382	1.42838	0.587007	-0.653788	-1.57329	0.201861
PRKAR2B	7	-1.41618	-2.66878	0.0112394	-0.531649	-1.44558	0.585835	-1.92313	-3.79244	5.41872e-06
FCER1G	1	2.18684	4.55306	1.76601e-08	0.590059	1.50531	0.585334	2.81244	7.02474	3.41549e-12
ANKRD30B	18	3.07899	8.45025	0.0907291	1.10073	2.14463	0.584764	4.13657	17.5886	0.00671694
ALDH3A1	17	-1.3096	-2.47873	0.0435544	0.648548	1.56759	0.58375	-0.636909	-1.55499	0.335476
CELP	9	1.75083	3.36552	0.222886	0.99959	1.99943	0.583442	2.77675	6.85306	0.00279345
ARHGAP5	14	-1.05855	-2.08284	0.0475621	0.476891	1.39174	0.583407	-0.55966	-1.47392	0.320224
ARHGAP9	12	1.94414	3.84807	1.02221e-05	-0.562612	-1.47694	0.583099	1.43377	2.70152	0.000116237
LINC00582	1	2.08259	4.23568	0.0144165	-0.807349	-1.74999	0.580829	1.33027	2.5145	0.0945032
PRG2	11	-1.28829	-2.44239	0.0280976	0.576249	1.49097	0.580724	-0.665438	-1.58605	0.283738
TESPA1	12	1.68383	3.21279	0.00119773	0.496295	1.41059	0.579544	2.21677	4.64852	6.88099e-10
SLC23A1	5	2.32158	4.9988	0.000478635	-0.780907	-1.71821	0.579544	1.55242	2.93309	0.0206173
ADA	20	1.24288	2.36671	0.0111253	-0.496643	-1.41093	0.579544	0.793326	1.73306	0.0575562
SIRPB1	20	2.97317	7.85262	4.71287e-05	-0.819165	-1.76438	0.579479	2.21509	4.6431	5.70367e-05
IRF8	16	1.48669	2.80246	0.00189674	-0.527936	-1.44187	0.577707	0.999119	1.99878	0.0138209
UNC80	2	-1.53926	-2.90646	0.0644958	-0.866944	-1.8238	0.576149	-2.37204	-5.17674	1.215e-05
HCK	20	1.64326	3.12371	0.00304765	0.563282	1.47763	0.57513	2.25496	4.77323	6.88099e-10
RNF182	6	-1.28724	-2.44061	0.158185	-0.761001	-1.69467	0.574636	-2.01708	-4.04765	0.00202845
ICOS	2	1.78506	3.44633	0.00163448	-0.644689	-1.5634	0.572707	1.1855	2.27442	0.0217625
ARC	8	-2.21066	-4.62888	0.0206224	-0.843932	-1.79494	0.571621	-3.06431	-8.36469	3.00677e-05
ARHGAP45	19	1.02561	2.03582	0.0206224	-0.473684	-1.38865	0.571606	0.598159	1.51378	0.107287
JAK3	19	1.6225	3.07909	0.00106459	-0.58841	-1.50359	0.571563	1.085	2.12137	0.00983661
S1PR3	9	1.43414	2.70221	0.02599	-0.644539	-1.56324	0.571336	0.833545	1.78206	0.117873
RFLNA	12	1.26178	2.39791	0.0530959	0.778817	1.71572	0.571247	2.07354	4.20917	0.000767288
LINC01602	8	2.47033	5.5417	0.00892939	-0.904526	-1.87193	0.571247	1.53916	2.90626	0.187255
CFAP53	18	1.65942	3.1589	0.0261989	-0.79671	-1.73713	0.571093	0.872685	1.83107	0.315191
LY6G6D	6	-1.58072	-2.99119	0.249136	-1.17351	-2.2556	0.568953	-2.80471	-6.98717	0.00460996
FGF12	3	-1.30742	-2.47498	0.0434631	-0.608993	-1.52519	0.56737	-1.88401	-3.691	2.75872e-05
HS3ST2	16	1.27314	2.41687	0.0490309	0.720434	1.64768	0.567201	2.03238	4.09079	0.000152966
CTHRC1	8	1.54612	2.92031	0.0132422	-0.706893	-1.63228	0.567201	0.856116	1.81016	0.167324
BATF	14	1.35578	2.55936	0.00272233	-0.501178	-1.41537	0.566568	0.909309	1.87815	0.0201577
LOC254896	8	2.51676	5.72297	0.00395849	-0.862654	-1.81838	0.565123	1.70888	3.26908	0.0202474
EMILIN1	2	1.61904	3.0717	0.00665325	-0.619627	-1.53648	0.562234	1.04585	2.06458	0.0650198
FN1	2	1.41104	2.65929	0.0330127	0.804342	1.74635	0.561702	2.23102	4.69465	9.1017e-05
PASD1	X	-1.5749	-2.97914	0.287358	-1.46718	-2.76481	0.561702	-3.0589	-8.3334	0.00760576
LOC101929122	6	2.12708	4.36832	0.00363036	-0.862055	-1.81763	0.561702	1.25314	2.38359	0.172482
TBX22	X	-1.62211	-3.07825	0.344149	-1.48702	-2.8031	0.56013	-3.21919	-9.31265	0.00978416
LOC101928517	19	1.04559	2.06421	0.389867	0.95863	1.94346	0.560091	2.11018	4.31744	0.0113062
PRR27	4	-1.37478	-2.59327	0.328588	-1.17346	-2.25552	0.558725	-2.56248	-5.9072	0.00998466
BCORP1	Y	2.79048	6.91859	0.0120002	-1.09298	-2.13315	0.557285	1.73389	3.32624	0.0778087
KHDC3L	6	-1.31478	-2.48765	0.311706	-1.06375	-2.09036	0.555952	-2.30367	-4.93712	0.00631225
FAM215A	17	3.14409	8.84024	0.0192108	-1.06536	-2.09269	0.555676	2.09163	4.26231	0.124532
HEPACAM	11	-1.52911	-2.88609	0.251162	-1.19411	-2.28804	0.552969	-2.65325	-6.29084	0.00419677
NEFL	8	-2.83488	-7.13483	0.0182565	1.25683	2.3897	0.55242	-1.57655	-2.98256	0.147553
B4GALT6	18	-1.59692	-3.02497	0.00875518	0.621232	1.53819	0.552263	-0.959343	-1.94442	0.0642205
SH2B2	7	1.39535	2.63052	0.0223	-0.636035	-1.55405	0.551949	0.812462	1.75621	0.120568
TRAF3IP3	1	1.71481	3.28253	6.9272e-05	-0.530033	-1.44396	0.548379	1.23222	2.34928	0.000726974
PDE6G	17	2.23502	4.7077	0.000200304	0.686133	1.60896	0.547968	2.94208	7.68519	6.51701e-08
SSTR5-AS1	16	-3.39619	-10.5283	0.00016197	1.17624	2.25987	0.547311	-2.2047	-4.60978	0.00533884
GAPLINC	18	2.22011	4.65928	0.00496479	-0.83216	-1.78035	0.546766	1.43202	2.69824	0.0581514
AKR1B15	7	-2.57565	-5.96138	0.0233006	1.11598	2.16743	0.546198	-1.4608	-2.7526	0.161037
LINC00211	2	2.54359	5.83037	0.028019	-1.03463	-2.04859	0.544107	1.57321	2.97566	0.164941
GPR34	X	1.35486	2.55773	0.0725293	0.694348	1.61815	0.543716	2.09307	4.26655	7.75631e-05
SNORA81	3	1.09048	2.12944	0.504132	1.54232	2.91262	0.542472	2.88881	7.4066	0.0323594
PIK3C2G	12	-2.51396	-5.71185	0.012068	0.95075	1.93288	0.542217	-1.56598	-2.96079	0.0218057
CACNA1G-AS1	17	1.65994	3.16003	0.0375988	-0.764577	-1.69887	0.542217	0.883665	1.84506	0.33085
TDO2	4	3.98494	15.8339	0.000106705	-1.25945	-2.39405	0.540635	2.79786	6.95408	0.00131434
CYTH4	22	1.77012	3.41083	0.000213312	-0.615165	-1.53173	0.540635	1.20613	2.30717	0.00270737
WASIR2	16	1.39573	2.63122	0.127184	0.904944	1.87247	0.540573	2.32374	5.00629	0.000133936
BTBD11	12	-1.05921	-2.08379	0.0417005	0.45772	1.37337	0.540573	-0.57652	-1.49125	0.300258
SLCO2B1	11	1.35795	2.56321	0.00288378	0.533027	1.44696	0.539419	1.92796	3.80517	1.41612e-08
FDPSP2	7	-1.47895	-2.78746	0.0219231	0.749102	1.68075	0.538133	-0.713774	-1.64009	0.25223
OR7A5	19	1.86258	3.63657	0.173335	1.03409	2.04783	0.537569	2.93118	7.62733	0.00463507
KCND3	1	-2.05557	-4.15708	0.0459599	1.01902	2.02654	0.537385	-1.01496	-2.02085	0.259782
IL2RG	X	1.19402	2.28789	0.00946258	-0.503906	-1.41805	0.536937	0.742049	1.67255	0.0581891
FLJ42351	2	2.07377	4.20986	0.01417	-0.828573	-1.77593	0.536832	1.30767	2.47541	0.0971528
MEFV	16	2.1362	4.39603	0.0145199	-1.04066	-2.05717	0.535946	1.16309	2.23936	0.158254
ADGRD1	12	2.20719	4.61774	0.00240601	-0.786158	-1.72448	0.53515	1.42343	2.68223	0.0191877
PARP15	3	1.31079	2.48077	0.0257322	-0.589012	-1.50422	0.534917	0.758826	1.69211	0.141159
HLA-DPB1	6	1.77219	3.41572	5.17136e-05	-0.555423	-1.4696	0.533615	1.26808	2.4084	0.000540719
LINC01544	18	-0.916918	-1.88808	0.560202	-1.18666	-2.27625	0.533335	-2.09149	-4.26189	0.0370617
MAGED4B	X	1.17799	2.26262	0.0124127	0.416895	1.33505	0.529661	1.62925	3.09352	1.11279e-07
TRG-AS1	7	1.35752	2.56244	0.0307284	-0.614471	-1.531	0.529661	0.783132	1.72086	0.172656
CWH43	4	-1.01783	-2.02487	0.383827	-0.991539	-1.98831	0.529109	-2.00123	-4.00342	0.00565001
NLRP12	19	1.78408	3.44398	0.0578951	0.909275	1.8781	0.528708	2.76138	6.78047	8.06427e-06
LOC100506175	20	1.87738	3.67407	0.0287942	-0.928977	-1.90393	0.528708	0.941559	1.9206	0.402591
IGFBP3	7	1.59685	3.02482	0.0283427	0.604472	1.52042	0.528367	2.21353	4.63809	1.91484e-07
PRB1	12	-3.8575	-14.4952	0.00325558	-1.3899	-2.62061	0.527729	-5.21966	-37.2628	1.3684e-09
HSD11B2	16	-1.2696	-2.41095	0.00161563	-0.487818	-1.40232	0.527344	-1.72386	-3.30319	1.74949e-07
LY86	6	1.80411	3.49214	9.13485e-05	-0.570845	-1.48539	0.527344	1.27278	2.41627	0.00269093
NPW	16	-1.80799	-3.50154	0.0203628	0.785671	1.72389	0.522104	-0.994312	-1.99213	0.212935
ZC2HC1C	14	1.22826	2.34284	0.0339013	-0.669282	-1.59028	0.521333	0.580186	1.49504	0.417335
ANXA9	1	-1.59987	-3.03115	0.0199271	0.723152	1.65079	0.52093	-0.843264	-1.7941	0.295525
TPRXL	3	-1.63039	-3.09596	0.0148692	0.778248	1.71505	0.520218	-0.852966	-1.80621	0.169647
FGF14	13	1.41673	2.6698	0.0289937	-0.613966	-1.53046	0.517962	0.81653	1.76116	0.178035
GZMM	19	1.32231	2.50066	0.0463201	-0.599973	-1.51569	0.517884	0.771442	1.70698	0.237988
LOC102467081	5	3.23094	9.38878	0.0193654	-1.06201	-2.08784	0.516574	2.19826	4.58924	0.146365
SIGLEC16	19	1.93032	3.81139	0.266964	1.41906	2.6741	0.516341	3.25393	9.53964	0.0222605
IL1B	2	3.49422	11.2685	8.84215e-05	-1.22209	-2.33285	0.51603	2.34446	5.07869	0.00392742
SNORA53	12	1.36191	2.57026	0.381022	1.47457	2.77901	0.515604	2.9	7.46429	0.0267013
LOC102724596	17	1.87912	3.67851	0.0462272	-1.12736	-2.18459	0.515184	0.836609	1.78585	0.600865
CEP170B	14	-1.07416	-2.10549	0.00494707	0.467685	1.38289	0.514054	-0.58571	-1.50078	0.0725371
PTPRD-AS1	9	2.6012	6.0679	5.69897e-05	-0.774765	-1.71091	0.513616	1.89463	3.71826	0.00866713
RAMP1	2	1.48674	2.80254	0.0149567	0.58003	1.49488	0.511578	2.09933	4.2851	7.58149e-06
FOXH1	8	-2.90141	-7.47158	0.000853997	0.928697	1.90356	0.510488	-1.92739	-3.80366	0.0189917
C4A	6	2.49787	5.64852	6.41604e-06	-0.868133	-1.8253	0.510401	1.68211	3.20896	0.00558049
CXCR3	X	1.50606	2.84034	0.00568991	-0.621054	-1.538	0.509896	0.931513	1.90727	0.0607484
SPP1	4	2.70296	6.51138	0.0195643	-0.976532	-1.96773	0.508561	1.75608	3.37779	0.0830519
ATP1B1	1	-1.0698	-2.09914	0.0285514	0.503889	1.41803	0.508533	-0.546961	-1.46101	0.207245
MXRA8	1	1.18197	2.26887	0.00724084	-0.565875	-1.48028	0.508389	0.646292	1.56514	0.208592
SIAH3	13	1.97049	3.91901	0.0258663	-1.02877	-2.04028	0.505866	0.944987	1.92517	0.406265
UBASH3A	21	1.58376	2.9975	0.00234169	-0.604471	-1.52042	0.505527	1.02835	2.03969	0.0323396
ETV1	7	-1.26172	-2.39781	0.0139559	0.52328	1.43722	0.505527	-0.704347	-1.62941	0.172549
ACP5	19	1.62424	3.0828	4.85391e-05	-0.505686	-1.4198	0.503721	1.15559	2.22776	6.44218e-05
FAM26D	6	1.49762	2.82376	0.303634	1.22649	2.33997	0.503523	2.77921	6.86478	0.0118088
EPHA5	4	4.00551	16.0612	0.00423519	-1.08335	-2.11895	0.503484	2.93578	7.65172	0.0303769
PPP1R16B	20	1.16974	2.24971	0.00362312	-0.418461	-1.3365	0.499711	0.786866	1.72532	0.0163488
APOBEC3H	22	1.43188	2.69798	0.0158299	-0.668361	-1.58927	0.499457	0.818897	1.76406	0.126955
AGAP2	12	1.31337	2.48522	0.0231376	-0.630056	-1.54763	0.498948	0.73431	1.6636	0.122781
EGFL6	X	2.132	4.38324	0.00435663	-0.735952	-1.6655	0.497275	1.43125	2.69681	0.00162028
SLAMF6	1	1.75326	3.37119	0.00133891	-0.666395	-1.5871	0.496556	1.13448	2.19539	0.0173675
TMEM156	4	2.01141	4.03177	0.000341955	-0.725232	-1.65317	0.496362	1.32885	2.51202	0.00792334
TMOD4	1	1.55687	2.94214	0.0387006	-0.777183	-1.71378	0.496362	0.82696	1.77394	0.220557
SLC27A4	9	-1.05679	-2.0803	0.0414944	0.540012	1.45398	0.496362	-0.49553	-1.40984	0.445386
SCG5	15	1.40672	2.65133	0.171091	0.865531	1.82201	0.495712	2.29618	4.91156	0.000158412
SCD	10	-1.41244	-2.66186	0.000683347	0.546641	1.46068	0.494907	-0.829243	-1.77675	0.0671744
L3MBTL4-AS1	18	2.22523	4.67584	0.0211866	-0.835164	-1.78406	0.493852	1.41615	2.66872	0.134914
LOC100131315	15	2.51195	5.7039	0.0277626	-1.09671	-2.13866	0.490233	1.43627	2.70621	0.271109
ELOVL6	4	-1.69235	-3.23182	0.019125	0.586266	1.50136	0.489326	-1.07402	-2.10529	0.0945881
CD70	19	2.29968	4.92348	0.0059098	-0.972591	-1.96236	0.488788	1.36617	2.57786	0.0531861
MMP1	11	1.60328	3.03833	0.0287825	0.920227	1.89241	0.488588	2.57679	5.96609	2.10137e-06
RASAL3	19	1.65642	3.15233	0.000471704	-0.633854	-1.5517	0.48813	1.07456	2.10607	0.0108536
TMPRSS11F	4	-4.09126	-17.0448	0.0234001	1.91156	3.76215	0.487904	-2.09423	-4.27	0.0768245
CD33	19	1.59568	3.02238	0.00092916	0.590728	1.50601	0.486081	2.22758	4.68346	1.91484e-07
SELL	1	1.44905	2.73029	0.00651946	-0.689908	-1.61318	0.485661	0.806067	1.74844	0.156251
SIGLEC7	19	2.01434	4.03996	0.000422248	0.760276	1.69381	0.485551	2.82967	7.10913	1.55637e-09
HAVCR2	5	1.49499	2.81862	0.0014254	0.608418	1.52459	0.484268	2.14091	4.4104	4.39743e-09
BIVM-ERCC5	13	-3.33506	-10.0914	0.0412287	1.78042	3.43526	0.48368	-1.47949	-2.7885	0.443137
FCGR3A	1	1.98115	3.94807	8.77796e-06	0.761808	1.69561	0.483028	2.78351	6.88523	1.55637e-09
CNTN3	3	1.17036	2.25069	0.253177	0.903896	1.87111	0.481079	2.08892	4.25428	0.000704867
CPA5	7	2.97981	7.88885	0.00317622	-1.04185	-2.05886	0.480027	1.99353	3.98211	0.032013
EEA1	12	-1.19747	-2.29337	0.0408994	0.547891	1.46195	0.480027	-0.625892	-1.54316	0.260047
MRVI1-AS1	11	1.6579	3.15556	0.00574186	-0.796538	-1.73693	0.479887	0.870334	1.82809	0.269958
GZMH	14	1.79813	3.47769	0.00038577	-0.632312	-1.55005	0.478993	1.20941	2.31243	0.00468847
ATE1-AS1	10	1.92792	3.80505	0.00682346	-0.754918	-1.68754	0.477899	1.19759	2.29356	0.0785404
HLA-DMB	6	1.41637	2.66913	0.000196866	-0.480918	-1.39563	0.477591	0.977267	1.96873	0.00221868
FAM150B	2	-1.17994	-2.26567	0.207267	-1.04833	-2.06813	0.476559	-2.1788	-4.52778	0.000842072
ATP12A	13	-1.71511	-3.28321	0.00978702	0.769505	1.70468	0.476242	-0.934551	-1.9113	0.0927842
PVRIG	7	1.84213	3.58539	0.000438216	-0.689567	-1.6128	0.475898	1.20274	2.30176	0.0123515
KCNA1	12	3.07391	8.42051	0.00227451	-1.37841	-2.59983	0.475898	1.71134	3.27464	0.153575
PGLYRP1	19	2.8653	7.28689	0.000977419	1.06912	2.09815	0.475842	4.05735	16.6488	3.043e-07
GPR78	4	-4.24219	-18.9245	0.00229439	1.57144	2.972	0.474444	-2.61453	-6.12425	0.0241549
CCL22	16	1.69868	3.24604	0.0226162	-0.806349	-1.74878	0.474444	0.932312	1.90833	0.114928
IDI2-AS1	10	-1.55935	-2.94721	0.018583	0.697933	1.62218	0.474444	-0.83749	-1.78694	0.122551
C6	5	5.49065	44.9626	7.57261e-13	-1.26738	-2.40724	0.473737	4.22569	18.7093	1.7397e-08
ZNF831	20	1.6674	3.17641	0.00849154	-0.733625	-1.66281	0.473737	0.964491	1.95137	0.0921103
SERPINF1	17	1.19256	2.28559	0.00452924	0.491077	1.40549	0.472037	1.7042	3.25849	9.35569e-08
CD37	19	2.09948	4.28556	1.07577e-05	-0.656756	-1.57653	0.471666	1.49093	2.8107	0.000121746
LOC728392	17	1.06939	2.09855	0.00852155	-0.43967	-1.35629	0.471603	0.6544	1.57396	0.0642205
LINC01835	19	1.90782	3.75241	0.0321081	1.02111	2.02948	0.471106	2.95658	7.76282	8.78672e-05
CD3E	11	1.68121	3.20698	8.33641e-05	-0.584686	-1.49971	0.470412	1.1427	2.20794	0.00256677
PCDHGA10	5	-1.76582	-3.40067	0.0121632	0.803893	1.74581	0.470198	-0.926209	-1.90028	0.183759
DOK2	8	1.47248	2.77498	0.00144826	0.614555	1.53109	0.469939	2.13529	4.39325	1.08578e-08
FTL	19	1.03507	2.04922	0.0402114	0.610229	1.5265	0.469939	1.68597	3.21757	3.5917e-05
GSC	14	1.8622	3.63562	0.0229352	-0.644696	-1.56341	0.468042	1.25958	2.39427	0.0756246
KIR3DL2	19	-2.80051	-6.96686	0.000554776	-1.06176	-2.08748	0.467781	-3.85286	-14.4486	9.78584e-10
TIGIT	3	2.11149	4.32137	0.000178742	-0.727489	-1.65575	0.467522	1.42213	2.67982	0.00106414
SLC35F1	6	-1.97166	-3.92219	0.0124324	-1.01664	-2.0232	0.467259	-2.95579	-7.75857	3.79567e-07
HSD11B1	1	2.69596	6.47983	0.00292005	-1.17401	-2.25638	0.466749	1.58316	2.99625	0.0419192
TYRP1	9	-2.66342	-6.33533	0.0370014	1.35864	2.56444	0.465948	-1.3057	-2.47203	0.278792
MAGED4	X	1.23871	2.35987	0.00683315	0.463158	1.37856	0.465113	1.73234	3.32266	1.39756e-08
LINC00626	1	1.92559	3.79892	0.00161563	-0.672226	-1.59353	0.464191	1.27795	2.42494	0.0125644
SEPT4	17	1.12012	2.17366	0.0182405	-0.613856	-1.53034	0.463927	0.543938	1.45795	0.381532
TANC1	2	-1.37104	-2.58657	0.0198676	0.562618	1.47695	0.463604	-0.79612	-1.73642	0.0974107
HTR3E	3	5.008	32.1779	0.00256382	1.23487	2.3536	0.46325	6.28619	78.0424	5.70515e-06
HLA-DOA	6	1.51108	2.85023	3.29875e-05	-0.503785	-1.41793	0.463224	1.04826	2.06804	0.00100833
C1orf162	1	1.29647	2.45627	0.0082027	0.670855	1.59202	0.462718	2.01422	4.03963	4.41729e-06
LRRC31	3	-2.27863	-4.85219	0.0153817	1.07329	2.10423	0.462509	-1.19421	-2.28819	0.143701
UROC1	3	1.97286	3.92546	0.017313	-1.04237	-2.05961	0.458416	0.94643	1.9271	0.379611
LGALS2	22	1.4807	2.79083	0.0184028	-0.737659	-1.66747	0.456838	0.796238	1.73657	0.253575
NLRP6	11	2.29295	4.90056	0.0093516	-1.03663	-2.05144	0.456638	1.29809	2.45904	0.112642
GNG13	16	3.25541	9.54941	0.00763521	1.19377	2.2875	0.456501	4.52408	23.0082	7.8719e-09
CD248	11	1.71985	3.29403	0.00487808	-0.744197	-1.67504	0.456445	1.01963	2.0274	0.0695558
TLR9	3	1.74003	3.34042	0.0124212	-0.772281	-1.70797	0.453926	1.02369	2.03311	0.0672532
HLA-DQA2	6	3.47714	11.1359	2.41278e-06	-0.962315	-1.94843	0.45189	2.58526	6.00125	1.24573e-05
SPTBN2	11	-1.43334	-2.70072	0.000559061	0.547586	1.46164	0.45178	-0.859801	-1.81479	0.0206405
TEKT3	17	1.66684	3.17519	0.0218659	-0.883592	-1.84496	0.451645	0.801045	1.74236	0.368899
C1QB	1	2.14462	4.42176	1.6333e-09	0.664627	1.58516	0.450876	2.85065	7.21326	4.45499e-13
C1orf186	1	1.47128	2.77267	0.0134417	0.702311	1.62711	0.446884	2.20785	4.61987	1.46218e-06
PDCD1	2	1.84214	3.58542	0.000186202	-0.684761	-1.60744	0.4461	1.18982	2.28124	0.0104712
AIM2	1	1.57725	2.984	0.0246061	-0.852365	-1.80546	0.445676	0.765722	1.70022	0.325229
WDFY4	10	1.82194	3.53555	0.000278257	-0.665015	-1.58558	0.445238	1.20193	2.30048	0.00273719
LRRC3B	3	1.99465	3.98519	0.0128511	-1.06124	-2.08672	0.445061	0.955181	1.93882	0.344383
CT83	X	0.715367	1.6419	0.726898	1.41912	2.67422	0.444525	2.18696	4.55346	0.0491715
LAMP5	20	1.33844	2.52877	0.067552	0.715216	1.64173	0.442299	2.08114	4.23142	3.11415e-05
ATP4B	13	2.63542	6.21355	0.0347005	-1.22879	-2.34371	0.440849	1.44001	2.71324	0.176278
ABCC5-AS1	3	2.19401	4.57575	0.043546	-1.26299	-2.39993	0.44043	0.918368	1.88998	0.532421
LIMD2	17	1.47313	2.77623	0.000927521	-0.588978	-1.50418	0.439784	0.935887	1.91307	0.0194957
KCTD9	8	-1.02936	-2.04112	0.0302834	0.442698	1.35914	0.439048	-0.565061	-1.47945	0.159626
STXBP5L	3	-1.67059	-3.18344	0.114622	-1.31483	-2.48773	0.438919	-2.95444	-7.75133	3.22933e-05
WNT2	7	6.44542	87.1495	1.29791e-08	-1.73105	-3.31968	0.438794	4.77749	27.4264	5.93256e-06
POLR2J4	7	-1.31664	-2.49085	0.000138452	0.494085	1.40843	0.438794	-0.80327	-1.74505	0.0237312
KRT80	12	-2.00113	-4.00314	0.00042693	0.645619	1.56441	0.434197	-1.31948	-2.49576	0.00838888
LOC101927189	6	-1.52282	-2.87353	0.0271422	0.76376	1.69791	0.434115	-0.73755	-1.66734	0.292078
C8orf37-AS1	8	2.03389	4.09507	0.0155971	-0.961702	-1.94761	0.434115	1.0578	2.08175	0.313708
COL5A1	9	2.41744	5.34222	1.03115e-06	-0.829455	-1.77701	0.433604	1.60384	3.03951	0.00041295
SIT1	9	1.85562	3.61907	0.000178742	-0.668606	-1.58954	0.433597	1.22833	2.34295	0.00812092
TPSG1	16	1.40294	2.64439	0.155828	0.982962	1.97652	0.431848	2.41217	5.32274	5.71059e-05
NECTIN4	1	-1.39614	-2.63196	0.00052665	0.528559	1.44249	0.431695	-0.850242	-1.8028	0.0164954
AMHR2	12	1.69514	3.23809	0.0712978	0.874903	1.83389	0.431599	2.60257	6.07366	2.47724e-05
C10orf128	10	1.28693	2.44008	0.00339247	0.579974	1.49482	0.431198	1.90994	3.75792	8.89839e-08
BRWD3	X	-1.07464	-2.10619	0.0211312	0.508127	1.4222	0.427269	-0.536694	-1.45064	0.222023
DPP4	2	-1.35282	-2.55411	0.00758177	0.652505	1.5719	0.426983	-0.654226	-1.57377	0.276131
CTAGE6	7	-0.873937	-1.83266	0.613734	-1.4869	-2.80287	0.426736	-2.31187	-4.96525	0.0214807
RAB39B	X	1.84433	3.59086	0.0143089	-0.802013	-1.74353	0.425892	1.05566	2.07867	0.083204
ACAP1	17	1.41331	2.66347	0.00755669	-0.668259	-1.58915	0.424375	0.79743	1.738	0.0943488
SIGLEC17P	19	1.88289	3.68814	0.00156587	0.715195	1.6417	0.424015	2.63303	6.20326	1.62923e-08
DNASE2B	1	-1.03097	-2.0434	0.430432	-1.26515	-2.40353	0.422342	-2.25947	-4.78814	0.00893396
SYT13	11	-1.23895	-2.36027	0.162112	-1.18503	-2.27368	0.422332	-2.40621	-5.30079	0.000816971
LOC101927809	18	1.17828	2.26306	0.013368	-0.601678	-1.51748	0.419522	0.610416	1.5267	0.209968
THEG	19	-2.77158	-6.82856	0.0156954	1.57687	2.98321	0.419522	-1.18342	-2.27115	0.312407
RAET1E	6	-1.83648	-3.57138	0.0137743	0.877125	1.83671	0.417673	-0.96465	-1.95159	0.2134
CSMD2	1	1.84376	3.58945	0.0288681	-1.00707	-2.00983	0.417673	0.866786	1.8236	0.242779
LINC01614	2	2.59209	6.0297	0.000176489	-0.972901	-1.96278	0.416528	1.64082	3.11842	0.0129241
NKX3-1	8	-1.99017	-3.97284	5.89159e-05	-0.69771	-1.62193	0.41439	-2.66327	-6.33469	2.60431e-11
ADAP2	17	1.00591	2.00821	0.0264705	0.620785	1.53771	0.41439	1.66364	3.16815	1.25004e-06
AGL	1	-1.01594	-2.02221	0.0360871	0.486277	1.40083	0.41439	-0.509711	-1.42376	0.250899
BGN	X	1.61792	3.06933	0.00720372	-0.81326	-1.75718	0.414182	0.842896	1.79365	0.201671
YTHDC2	5	-1.02096	-2.02927	0.0369813	0.517163	1.43114	0.413544	-0.48014	-1.39488	0.337419
SAA2-SAA4	11	1.67708	3.1978	0.00869439	-1.02468	-2.03451	0.413488	0.693893	1.61764	0.480838
TMC8	17	1.25137	2.38067	0.009764	-0.68663	-1.60952	0.41326	0.615249	1.53182	0.197399
NPTX1	17	2.73007	6.6349	0.010263	-1.31809	-2.49337	0.41253	1.45889	2.74897	0.24338
LAIR1	19	1.5515	2.93121	0.000137789	0.650373	1.56957	0.412206	2.24512	4.74075	1.39938e-10
PCED1B-AS1	12	2.1271	4.36838	0.00014869	-0.795024	-1.73511	0.412206	1.38402	2.60994	0.00379864
PABPC1L2B-AS1	X	-1.91013	-3.75843	0.105293	-1.56472	-2.95821	0.411211	-3.48797	-11.2197	1.44832e-05
CHGA	14	3.86341	14.5546	0.00820085	-1.50654	-2.84129	0.409991	2.36071	5.13623	0.146631
SULT1C2	2	1.08789	2.12563	0.216316	0.899875	1.8659	0.409723	2.01943	4.05425	1.52599e-05
KLRK1	12	1.33911	2.52995	0.00567778	-0.641502	-1.55995	0.409723	0.739359	1.66943	0.155364
OR52N2	11	-1.12619	-2.18281	0.406899	-1.38494	-2.6116	0.408538	-2.51996	-5.73567	0.00811068
SH2D6	2	2.68028	6.40979	0.0069972	1.27169	2.41444	0.408498	4.00915	16.1018	1.01636e-09
CMTM2	16	2.71438	6.56311	0.000619298	-1.15117	-2.22093	0.407555	1.63244	3.10036	0.0136814
PLPP7	9	1.81697	3.52341	0.00684112	-0.862031	-1.8176	0.407555	0.99402	1.99173	0.132293
ALDH1A3	15	-1.15075	-2.2203	0.0319756	0.665795	1.58644	0.404347	-0.450824	-1.36682	0.439236
RCN3	19	1.51367	2.85536	0.00248374	-0.645456	-1.56423	0.403664	0.90506	1.87262	0.0434193
CPXCR1	X	-1.28978	-2.44491	0.489378	-1.77343	-3.41867	0.402235	-3.15563	-8.91128	0.0179782
CLEC9A	12	2.08479	4.24212	0.000575195	-0.935609	-1.9127	0.402235	1.20551	2.30619	0.0973084
NETO1	18	2.73804	6.67164	0.00693016	-1.22066	-2.33054	0.402235	1.55708	2.94258	0.102735
OSCAR	19	1.4008	2.64049	0.0157868	0.798887	1.73976	0.402074	2.24517	4.74095	1.95795e-07
KCTD4	13	-1.83453	-3.56655	0.175354	-1.47887	-2.7873	0.401882	-3.36684	-10.3162	0.000470801
FYN	6	1.28626	2.43896	0.00051804	-0.578968	-1.49378	0.401172	0.742977	1.67363	0.0496351
FHDC1	4	-1.16382	-2.24051	0.0307284	0.545184	1.45921	0.401172	-0.596232	-1.51176	0.251027
HMGCS1	5	-1.18863	-2.27937	0.0019107	0.438978	1.35564	0.401134	-0.720588	-1.64785	0.0424467
ADAMTS2	5	2.30663	4.94726	2.27119e-05	-0.864821	-1.82111	0.398843	1.47088	2.77191	0.00317581
LOC101928134	15	-0.56755	-1.482	0.750982	-1.69603	-3.24009	0.398843	-2.25154	-4.76192	0.0454921
CCDC140	2	-2.14281	-4.41622	0.00302826	-1.06122	-2.08669	0.398813	-3.17766	-9.04841	9.35212e-09
SCUBE2	11	1.21881	2.32755	0.012068	-0.594328	-1.50977	0.398078	0.650273	1.56947	0.188811
ZNF671	19	1.65082	3.14013	0.000102959	-0.553081	-1.46722	0.396743	1.12757	2.18491	0.00058304
GTSF1	12	2.0563	4.15919	0.00912625	-0.952854	-1.9357	0.396743	1.14659	2.2139	0.115508
RNF186	1	1.97677	3.9361	0.231139	1.43645	2.70655	0.396705	3.46885	11.072	0.00667199
HERC3	4	-1.22748	-2.34158	0.0353667	0.649026	1.56811	0.396705	-0.557189	-1.4714	0.356615
ISL2	15	1.81249	3.51249	0.0377872	-1.11454	-2.16527	0.395756	0.729169	1.65768	0.448493
APBA2	15	1.37928	2.60138	0.0140572	-0.723297	-1.65095	0.393969	0.690251	1.61356	0.273487
LINC01163	10	1.13324	2.1935	0.395098	1.34744	2.54459	0.393502	2.66244	6.33105	0.0031742
SOWAHD	X	1.27386	2.41808	0.0279252	-0.66314	-1.58353	0.391987	0.648247	1.56726	0.239945
GRAMD2	15	1.94582	3.85256	0.000813356	-0.876275	-1.83563	0.389806	1.0778	2.11082	0.0390709
LOC100132741	X	1.56291	2.9545	0.0444949	-0.98822	-1.98374	0.38965	0.634973	1.55291	0.507981
TBC1D3G	17	-0.532434	-1.44637	0.750982	-1.50099	-2.83036	0.389585	-2.01564	-4.04359	0.0460881
EFNA3	1	-1.39899	-2.63716	0.00233668	0.701835	1.62657	0.38945	-0.66626	-1.58695	0.241321
TAS1R3	1	1.52953	2.88691	0.0229574	-0.86326	-1.81914	0.388414	0.715194	1.6417	0.229243
LIPH	3	-1.27449	-2.41913	0.00343747	0.599807	1.51551	0.386872	-0.655843	-1.57554	0.0755841
LINC01987	17	2.64423	6.2516	0.0288681	-1.39267	-2.62565	0.386872	1.22202	2.33273	0.462358
CD3D	11	1.90155	3.73615	1.94365e-05	-0.69059	-1.61394	0.385614	1.25994	2.39486	0.00243907
SYTL5	X	-1.47584	-2.78145	0.0423212	0.816313	1.7609	0.385614	-0.652521	-1.57191	0.254699
MEAT6	6	-2.0213	-4.0595	0.124302	-1.73611	-3.33135	0.385592	-3.82667	-14.1887	0.000163551
HTR3C	3	4.86444	29.1301	0.000411045	1.45904	2.74925	0.384031	6.39819	84.3429	9.19856e-10
CNPY4	7	1.04231	2.05952	0.00474289	-0.446166	-1.36242	0.381564	0.621765	1.53876	0.0591968
LRRTM3	10	-0.924545	-1.89809	0.441218	-1.31436	-2.48691	0.381019	-2.20515	-4.61123	0.00536223
FAM159A	1	1.99988	3.99965	0.00395993	-0.919592	-1.89158	0.381019	1.1249	2.18086	0.109166
CSF2	5	1.51678	2.86152	0.1837	1.38179	2.60591	0.380442	2.82274	7.07503	0.00307198
ITGAL	16	1.37039	2.5854	0.00321206	-0.707252	-1.63269	0.378715	0.713694	1.64	0.107009
SYNM	15	-1.07381	-2.10499	0.0384745	-0.659486	-1.57952	0.378295	-1.68271	-3.21031	4.40678e-06
RALYL	8	-2.42254	-5.36113	0.0394559	-1.71669	-3.28682	0.378282	-4.15573	-17.8237	5.41872e-06
C1QC	1	1.82384	3.54022	7.48229e-07	0.717067	1.64384	0.376595	2.5754	5.96037	3.58626e-12
LINC00473	6	3.91638	15.099	0.000454403	-1.4637	-2.75814	0.376595	2.45237	5.47316	0.015679
SLC10A6	4	-3.27837	-9.70256	0.0026996	1.18302	2.27052	0.376595	-2.03529	-4.09906	0.0166703
TNFRSF8	1	1.71497	3.28291	0.0121107	-0.862032	-1.8176	0.376595	0.897503	1.86284	0.148272
DENND1C	19	1.34909	2.54751	0.00189674	-0.622465	-1.5395	0.374864	0.772778	1.70856	0.0209043
HTRA3	4	1.70913	3.26963	0.00174152	-0.764065	-1.69827	0.373491	0.985701	1.98028	0.0681387
UGT2B17	4	2.07251	4.20618	0.0286583	-1.15626	-2.2288	0.373491	0.939068	1.91729	0.307493
TPD52L3	9	0.791973	1.73144	0.700672	2.06867	4.19499	0.37217	2.97665	7.87154	0.0485006
DOCK9	13	-1.09982	-2.14328	0.031213	0.554392	1.46855	0.37217	-0.52475	-1.43868	0.319395
CR1	1	1.65427	3.14763	0.0594437	1.05513	2.07791	0.371509	2.75606	6.75548	2.81078e-06
CYP2C18	10	-1.70108	-3.25145	0.0157777	0.843907	1.7949	0.370713	-0.857028	-1.8113	0.18699
PTPN13	4	-1.46887	-2.76806	0.0349935	0.720472	1.64772	0.370238	-0.742783	-1.6734	0.2132
LINC00426	13	1.59241	3.01552	0.00531693	-0.813725	-1.75774	0.369325	0.8227	1.76871	0.112252
CLCA3P	1	-3.18691	-9.10657	0.0265556	1.64428	3.12591	0.369314	-1.40538	-2.64888	0.215898
ANXA13	8	0.994051	1.99177	0.35434	1.0484	2.06824	0.369247	2.05651	4.15979	0.0016362
LIPK	10	-5.3783	-41.5939	0.0105404	2.71373	6.56014	0.369247	-2.54567	-5.83881	0.0293921
CD300C	17	1.38329	2.60863	0.0550662	0.869467	1.82699	0.369062	2.28775	4.88295	5.4823e-07
SERPINA1	14	2.03696	4.10381	3.04214e-05	-0.740097	-1.67029	0.369062	1.33666	2.52566	0.000276176
APLNR	11	1.47587	2.78151	0.0184827	-1.13817	-2.20102	0.368845	0.389834	1.31024	0.741639
FUT7	9	2.71576	6.56938	9.62088e-05	-1.07537	-2.10726	0.368584	1.70693	3.26465	0.00279345
KCNJ1	11	2.29185	4.89683	0.00133766	0.970271	1.95921	0.367747	3.29842	9.83835	4.53315e-11
SNHG4	5	-1.83505	-3.56784	0.0294922	1.00472	2.00655	0.366935	-0.805021	-1.74717	0.346105
CELA1	12	2.43475	5.40671	0.0281298	-1.2479	-2.37496	0.366639	1.25151	2.38091	0.366574
SIGLEC10	19	1.7758	3.42427	0.00116271	0.800981	1.74229	0.366436	2.62451	6.16676	6.65601e-11
SALL1	16	2.16629	4.48867	0.0660253	1.09488	2.13595	0.364552	3.30116	9.85711	4.93558e-07
LINC02015	3	1.5235	2.87488	0.215002	1.33177	2.51712	0.363663	2.91471	7.54074	0.00135233
SPTSSB	3	-2.16105	-4.47239	0.000286165	0.843023	1.79381	0.362795	-1.30392	-2.46899	0.010165
ITGB2-AS1	21	1.80654	3.49803	1.70319e-06	-0.655409	-1.57506	0.360188	1.19687	2.29242	0.00209494
GRHL1	2	-1.48107	-2.79157	0.00431195	0.610552	1.52684	0.360066	-0.844686	-1.79587	0.0624125
HLA-DRB1	6	1.27502	2.42002	0.0152865	-0.727343	-1.65559	0.360066	0.598069	1.51369	0.262664
TMEM132B	12	-1.2451	-2.37036	0.0259031	0.866196	1.82285	0.360022	-0.366078	-1.28884	0.642699
PNMA2	8	1.99956	3.99879	0.00883757	-1.11513	-2.16614	0.359538	0.912414	1.88219	0.359904
SRPX2	X	-1.06108	-2.08649	0.0256376	0.677076	1.5989	0.359474	-0.362117	-1.28531	0.584967
ADAMTS9-AS1	3	2.63657	6.21851	0.000133292	-1.12632	-2.18301	0.35882	1.59127	3.01314	0.0834488
LCK	1	1.63103	3.09733	7.10226e-05	-0.633141	-1.55094	0.358187	1.04203	2.05912	0.00211477
FOLR2	11	2.46749	5.5308	1.2261e-06	0.796531	1.73692	0.356339	3.30367	9.87421	1e-10
LOC102723824	2	2.22876	4.68729	0.0145244	-1.03147	-2.04411	0.355782	1.21381	2.31949	0.117238
SH3RF3	2	1.19092	2.28298	0.0112585	-0.587137	-1.50226	0.355547	0.6347	1.55261	0.15905
SCGB2A2	11	-1.29558	-2.45475	0.376873	-2.05141	-4.14511	0.354732	-3.33265	-10.0746	0.00565001
SULT2A1	19	3.64475	12.5078	0.0144023	-1.45411	-2.73988	0.354732	2.2252	4.67576	0.141533
C3orf49	3	-0.668264	-1.58916	0.661333	-1.67667	-3.1969	0.354719	-2.34486	-5.08012	0.0308143
DNMT3B	20	-1.11292	-2.16284	0.0195458	0.614357	1.53088	0.354719	-0.469956	-1.38507	0.394999
LINC01208	3	-2.8116	-7.02065	0.000725954	-1.15093	-2.22057	0.354431	-3.94481	-15.3995	1.36523e-09
SCGB1C1	11	5.94858	61.759	0.000713942	2.26623	4.81064	0.354431	8.22007	298.186	4.50803e-07
TPSAB1	16	2.10534	4.303	0.00049429	0.977952	1.96967	0.353738	3.12443	8.72064	1.85135e-10
EBI3	19	2.47345	5.55369	4.36819e-05	-0.946161	-1.92674	0.353177	1.57766	2.98486	0.00398021
DEFA1	8	3.67584	12.7802	0.00144267	-1.51608	-2.86014	0.351917	2.20895	4.62338	0.0533544
CSF3R	1	2.90718	7.50152	4.27791e-05	-1.13793	-2.20065	0.351809	1.83613	3.57052	0.000740243
CCND2	12	1.35032	2.54969	0.00449158	0.798449	1.73923	0.35073	2.19327	4.57341	3.70665e-08
PMP2	8	-2.71741	-6.5769	0.00945176	-1.47313	-2.77624	0.350161	-4.21654	-18.591	3.53271e-07
MMP2	16	2.38363	5.21848	5.97351e-06	-0.929353	-1.90442	0.34973	1.48679	2.80265	0.00162725
IRX2	5	-1.46061	-2.75224	0.00395921	-0.732835	-1.6619	0.349513	-2.15778	-4.46228	9.7406e-08
IGFN1	1	-1.57659	-2.98264	0.169769	-1.58688	-3.00399	0.349253	-3.11509	-8.66432	4.34117e-05
ICAM3	19	1.39756	2.63455	0.0023341	-0.669306	-1.59031	0.349253	0.780592	1.71784	0.0525503
C16orf89	16	1.58062	2.99098	0.0430063	-1.11313	-2.16314	0.349132	0.49875	1.41299	0.665724
MAP1LC3C	1	1.47254	2.7751	0.087063	1.0025	2.00347	0.348257	2.49561	5.63965	2.5549e-05
MBOAT2	2	-1.33032	-2.51459	0.0136053	0.641576	1.56003	0.348257	-0.68415	-1.60676	0.228145
CSNK1A1P1	15	-1.0643	-2.09115	0.232012	-1.11632	-2.16793	0.347001	-2.16308	-4.47871	0.000335609
PRKG1-AS1	10	-1.21301	-2.31821	0.425444	-1.72942	-3.31594	0.345372	-2.91424	-7.53832	0.00579094
RAPGEF5	7	-1.1162	-2.16775	0.033254	0.579351	1.49418	0.344188	-0.507443	-1.42153	0.330124
MIR155HG	21	1.5304	2.88865	0.0168038	-0.872793	-1.8312	0.342412	0.680777	1.603	0.259034
LOC283177	11	-0.854978	-1.80873	0.456602	-1.25038	-2.37904	0.341203	-2.07733	-4.22026	0.0018487
VWA5B2	3	-1.05004	-2.07058	0.288949	-1.0427	-2.06008	0.340469	-2.06358	-4.18023	0.000631145
LINC00877	3	2.29581	4.91029	0.00961218	-1.11817	-2.17072	0.339784	1.17648	2.26025	0.0777855
ECEL1P2	2	-1.67899	-3.20204	0.0434631	1.1573	2.2304	0.339784	-0.500816	-1.41501	0.623274
SMC2	9	-1.07738	-2.1102	0.0340488	0.5724	1.48699	0.337738	-0.486388	-1.40093	0.329485
FAM177B	1	-1.89913	-3.72989	0.000684181	0.926257	1.90034	0.336335	-0.9426	-1.92199	0.130842
HSPB2	11	1.19399	2.28785	0.0274006	-0.800909	-1.7422	0.336335	0.425654	1.34318	0.570775
LAX1	1	1.97589	3.9337	0.00362864	-0.975213	-1.96593	0.336242	1.04803	2.06771	0.0569119
LHFPL3-AS2	7	-2.49198	-5.6255	0.013368	1.27561	2.421	0.335982	-1.23123	-2.34768	0.0769943
BTNL8	5	1.85436	3.61592	0.0278944	-1.17047	-2.25085	0.335982	0.737964	1.66782	0.415854
ANXA2R	5	1.25407	2.38514	0.0133946	-0.635725	-1.55372	0.335558	0.662162	1.58245	0.16943
C1QTNF6	22	1.11865	2.17144	0.0300367	-0.689043	-1.61221	0.335558	0.470809	1.38589	0.299957
METTL7B	12	1.74384	3.34926	0.00769144	-1.0986	-2.14147	0.335537	0.653539	1.57302	0.541079
CTLA4	2	2.40343	5.2906	5.20891e-05	-0.91103	-1.88039	0.335278	1.5296	2.88707	0.00267899
NIPAL1	4	-2.59042	-6.02274	0.000225049	0.967071	1.95487	0.334742	-1.59773	-3.02667	0.00545833
PIGW	17	-1.04122	-2.05797	0.025988	0.589132	1.50434	0.334486	-0.437539	-1.35429	0.336505
C6orf15	6	-2.15988	-4.46877	0.0132761	1.18569	2.27472	0.332415	-0.921706	-1.89435	0.364461
SIGLEC9	19	1.43951	2.71229	0.0682331	0.977991	1.96972	0.332088	2.47254	5.55018	1.53681e-06
TJP1	15	-1.00935	-2.01301	0.0384359	0.603098	1.51898	0.331442	-0.387667	-1.30828	0.499386
EMP1	12	-2.12074	-4.34916	0.0167044	0.993537	1.99106	0.331178	-1.09754	-2.13989	0.225328
PLA2G3	22	-2.09584	-4.27475	0.00200105	1.18186	2.26869	0.327878	-0.902691	-1.86955	0.336505
OVOL1	11	-2.21398	-4.63954	9.72191e-05	0.987116	1.98222	0.327796	-1.21535	-2.32196	0.0616807
FOXCUT	6	-1.02632	-2.03682	0.223051	-1.01797	-2.02507	0.327717	-2.00567	-4.01576	3.36904e-05
LOC100506585	7	1.26326	2.40037	0.09359	0.848641	1.8008	0.326494	2.16134	4.4733	1.30169e-06
ASB5	4	-1.90551	-3.74642	0.109158	-1.48403	-2.79728	0.326494	-3.39203	-10.4979	3.27233e-05
GRIA2	4	-1.12777	-2.1852	0.192397	-1.35499	-2.55795	0.326494	-2.45493	-5.48288	0.000337545
GPR18	13	1.63758	3.11143	0.0476964	-0.912344	-1.8821	0.326494	0.744592	1.6755	0.364215
RGS13	1	2.08644	4.24697	0.0234001	1.13586	2.1975	0.326247	3.2515	9.52357	2.09717e-07
S100A9	1	-3.01228	-8.0684	0.00286492	1.31737	2.49212	0.325598	-1.67383	-3.19061	0.118082
LILRA1	19	1.26838	2.40891	0.0694508	0.962571	1.94878	0.322301	2.29933	4.92229	3.44575e-06
IL11	19	1.41605	2.66854	0.0700475	1.24451	2.36938	0.321439	2.70223	6.50807	9.00487e-06
ANO1	11	-1.91005	-3.75822	5.34848e-06	0.707342	1.63279	0.321439	-1.17104	-2.25173	0.00312022
RASGRP2	11	1.63673	3.10961	0.00115247	-0.843544	-1.79445	0.316323	0.840013	1.79007	0.0917995
SPOCK2	10	1.22362	2.33533	0.00219222	-0.653465	-1.57294	0.316295	0.613505	1.52997	0.124209
HOPX	4	-2.77589	-6.84896	0.0012013	0.982938	1.97649	0.316178	-1.77321	-3.41815	0.0351097
TGM3	20	-2.31788	-4.986	0.0254707	1.45945	2.75003	0.315236	-0.798175	-1.7389	0.62212
PRH2	12	-4.04722	-16.5323	1.54983e-07	-1.00731	-2.01015	0.31438	-5.06333	-33.4359	1e-10
LGALSL	2	-1.57244	-2.97407	0.000853471	0.713221	1.63946	0.31435	-0.847801	-1.79976	0.130886
SORCS3	10	-1.10164	-2.14598	0.515294	-1.96999	-3.91765	0.313865	-3.01136	-8.06323	0.0135635
MMP11	22	2.60788	6.09606	1.20862e-05	1.25114	2.3803	0.31292	3.859	14.5103	7.56287e-12
C6orf222	6	1.31391	2.48615	0.266373	1.37591	2.59531	0.311435	2.70358	6.51414	0.000341001
PCDHA6	5	0.485146	1.39973	0.814384	1.71606	3.28538	0.311399	2.22701	4.68163	0.0292643
RYR2	1	-1.65407	-3.14719	0.0062478	-1.09513	-2.13633	0.310467	-2.70224	-6.50812	1.21238e-06
PTPRZ1	7	-1.58685	-3.00393	0.0237318	0.882594	1.84369	0.310237	-0.683808	-1.60637	0.310162
HOXB2	17	1.44948	2.7311	0.00370137	0.939157	1.91741	0.309272	2.43394	5.40367	2.38112e-06
SNORA48	17	1.4256	2.68625	0.560202	2.44352	5.43966	0.308316	4.02923	16.3275	0.0248396
TTPA	8	-2.31339	-4.97049	0.0119606	1.27315	2.41688	0.308316	-1.01795	-2.02503	0.15848
FLG2	1	-7.0987	-137.064	0.000370928	2.8901	7.41323	0.307934	-4.13448	-17.5631	6.57381e-05
P2RY8_1	X	1.70437	3.25887	0.00107216	-0.832884	-1.78124	0.30694	0.920611	1.89292	0.0483034
FOXP3	X	2.27143	4.828	0.000847842	-0.933406	-1.90978	0.306538	1.38064	2.60383	0.00375646
SPIN4	X	-2.07618	-4.21689	0.0129312	0.908142	1.87663	0.305898	-1.11714	-2.16916	0.0886109
INSRR	1	0.974092	1.9644	0.342631	1.09093	2.13011	0.305055	2.1008	4.28947	0.00179995
KRT3	12	-5.13327	-35.097	0.0142293	2.94848	7.71935	0.304585	-2.10108	-4.29032	0.08292
LAMP5-AS1	20	0.742113	1.67262	0.629406	1.56904	2.96708	0.30408	2.32078	4.99603	0.0183361
PAK6	15	-1.90656	-3.74913	0.0176183	0.994337	1.99216	0.30408	-0.875031	-1.83405	0.224881
ATAD5	17	-1.19898	-2.29577	0.023688	0.696262	1.6203	0.303726	-0.48208	-1.39676	0.372128
RUBCNL	13	1.9793	3.94302	0.00106459	-0.936195	-1.91348	0.302716	1.09912	2.14223	0.0311101
VPREB3	22	2.46194	5.50958	0.000191201	-1.09227	-2.1321	0.302611	1.40681	2.65151	0.0252382
LINC00469	17	-0.629613	-1.54715	0.727996	-1.6251	-3.08463	0.301252	-2.34791	-5.09085	0.0286127
LOC101927482	2	1.50691	2.84201	0.0554033	1.08788	2.12562	0.299847	2.61949	6.14532	5.19392e-07
ABCC6P2	16	1.71753	3.28873	0.0133735	-0.999917	-1.99989	0.299635	0.730584	1.65931	0.375682
LOC730338	7	2.58065	5.98211	0.00447226	-1.1988	-2.29548	0.299471	1.4075	2.65276	0.0266451
LOC93429	19	-1.54838	-2.92488	0.0594437	-1.23174	-2.34849	0.298533	-2.74802	-6.71795	3.15702e-08
TPTEP1	22	-1.23323	-2.35093	0.0886756	-1.15634	-2.22891	0.298082	-2.35157	-5.1038	3.0871e-05
KRT77	12	-5.12819	-34.9736	0.0121434	2.9966	7.98117	0.29758	-2.09523	-4.27293	0.0722812
P2RY2	11	-1.14605	-2.21307	0.013368	0.608275	1.52444	0.296569	-0.521471	-1.43542	0.325197
IL16	15	1.31478	2.48765	0.000283225	-0.574567	-1.48923	0.29448	0.779309	1.71631	0.00543057
MAP3K9	14	-1.02142	-2.02992	0.0203342	0.560879	1.47517	0.29448	-0.430362	-1.34757	0.362671
RNF39	6	-1.22782	-2.34213	0.00507245	0.692292	1.61585	0.294052	-0.496933	-1.41121	0.270039
RNASE8	14	-2.44468	-5.44407	0.00193196	-1.54198	-2.91194	0.292449	-3.99682	-15.9648	1.85135e-10
CFD	19	2.0909	4.26014	0.000535539	-0.855138	-1.80893	0.292449	1.26852	2.40914	0.0154831
GPSM2	1	-1.17313	-2.25501	0.0435587	0.59732	1.5129	0.292039	-0.558666	-1.47291	0.277322
INE1	X	-1.45198	-2.73584	0.00741721	0.804494	1.74653	0.291669	-0.623421	-1.54052	0.226513
SAG	2	0.697465	1.62165	0.641501	1.33541	2.52347	0.291559	2.09856	4.28283	0.010062
PIM2	X	1.8586	3.62656	5.01821e-05	-0.777488	-1.71414	0.290904	1.13186	2.19141	0.000795444
ELAVL2	9	-1.69694	-3.24214	0.0439635	1.18616	2.27546	0.290112	-0.475302	-1.39021	0.639035
INCENP	11	-1.29069	-2.44645	0.00654114	0.678654	1.60065	0.290026	-0.590747	-1.50603	0.231041
PTCH2	1	-1.91572	-3.77303	0.000429726	-0.791723	-1.73114	0.288689	-2.65975	-6.31924	2.17442e-10
TJP2	9	-1.05259	-2.07426	0.00813895	0.549618	1.4637	0.288689	-0.485094	-1.39968	0.20363
P2RX2	12	-1.57627	-2.98197	0.208635	-1.55785	-2.94415	0.288649	-3.10481	-8.6028	9.39051e-05
CCNA2	4	-1.53906	-2.90604	0.0275831	0.810797	1.75418	0.288649	-0.702039	-1.6268	0.368908
HPSE	4	-1.26953	-2.41082	0.0183262	0.671931	1.5932	0.287924	-0.576958	-1.4917	0.289664
MIR663AHG	20	0.90352	1.87062	0.750982	2.52221	5.7446	0.286627	3.49016	11.2368	0.044567
LINC01231	9	-0.906494	-1.87449	0.606584	-2.01762	-4.04915	0.286532	-2.90001	-7.46433	0.0216212
GACAT3	2	-1.61558	-3.06435	0.236594	-2.24521	-4.74107	0.285386	-3.91413	-15.0754	0.00137363
SNORA23	11	0.903516	1.87062	0.750982	2.75493	6.7502	0.283261	3.70418	13.0337	0.0450029
NR4A2	2	-1.88065	-3.68242	0.0211866	-0.898503	-1.86413	0.282002	-2.74801	-6.71792	1.20699e-07
LDLR	19	-1.07359	-2.10467	0.0135648	0.579283	1.49411	0.280217	-0.470822	-1.3859	0.321353
PLEKHH2	2	-1.1655	-2.24311	0.0183208	0.680029	1.60217	0.280217	-0.467485	-1.3827	0.366004
CCNF	16	-1.23279	-2.35022	0.0452837	0.828846	1.77626	0.279799	-0.366097	-1.28886	0.665997
LINC00326	6	2.43526	5.40861	0.000880543	-1.18436	-2.27263	0.279302	1.26108	2.39675	0.104569
EPHX3	19	-1.88408	-3.69117	0.0221945	0.904056	1.87132	0.279302	-0.975555	-1.9664	0.243
TMEM63C	14	-1.48676	-2.8026	0.0145488	0.798973	1.73986	0.278353	-0.680116	-1.60227	0.204964
IGDCC4	15	2.6362	6.21694	0.00658369	-1.44319	-2.71922	0.278191	1.22437	2.33654	0.205268
XCL2	1	1.95763	3.88423	0.00602059	-0.95108	-1.93332	0.2776	1.03289	2.04611	0.120066
LOC286297	9	-0.858816	-1.81355	0.404742	-1.30811	-2.47616	0.276529	-2.15055	-4.43997	0.00171232
ISM2	14	-1.70294	-3.25565	0.0202672	1.08253	2.11774	0.276529	-0.577953	-1.49273	0.416543
SSFA2	2	-1.33915	-2.53002	0.0264779	0.762788	1.69677	0.275953	-0.557443	-1.47166	0.387166
LOC101928111	2	1.24679	2.37314	0.0257322	-0.834393	-1.78311	0.275653	0.44761	1.36378	0.549213
AMY1A	1	1.7648	3.39827	0.0289541	-1.37247	-2.58914	0.275444	0.430153	1.34738	0.756605
SLC1A2	11	-1.42127	-2.67822	0.0427986	-1.00988	-2.01375	0.274456	-2.3958	-5.26267	1.24573e-05
ZBP1	20	2.32173	4.9993	5.89402e-05	-1.08303	-2.11848	0.274303	1.28729	2.4407	0.0171778
P4HA3	11	2.62254	6.15833	5.28231e-06	-0.893207	-1.8573	0.273966	1.76516	3.39911	0.000241303
ATP11A	13	-1.09638	-2.13817	0.0234001	0.657937	1.57782	0.272529	-0.408188	-1.32702	0.469128
MS4A6A	11	1.46694	2.76436	6.17599e-05	0.774174	1.71021	0.271745	2.27556	4.84186	1.7378e-10
C3	19	1.92309	3.79235	0.000412919	-0.972111	-1.96171	0.271745	1.00458	2.00635	0.0755913
KIF20B	10	-1.17235	-2.25379	0.0455336	0.683925	1.6065	0.27128	-0.461352	-1.37683	0.449759
LOC101927153	15	2.97811	7.87953	0.0445231	-1.74054	-3.3416	0.271185	1.24843	2.37582	0.475124
SCG2	2	1.82589	3.54526	0.017313	0.973164	1.96314	0.270668	2.81105	7.01793	1.20699e-07
TNFRSF10C	8	2.95169	7.73654	0.000106363	-1.16483	-2.24207	0.270162	1.85603	3.6201	0.000325371
CATIP-AS1	2	1.67995	3.20417	0.0261218	-0.984592	-1.97875	0.269676	0.736513	1.66614	0.420967
CCL3L1	17	1.22333	2.33485	0.284021	1.639	3.1145	0.268529	2.89543	7.44064	0.00112125
CD2	1	1.38856	2.61818	0.00142475	-0.722153	-1.64964	0.267842	0.714459	1.64087	0.10245
ZAP70	2	1.45868	2.74856	0.00384312	-0.844606	-1.79577	0.267842	0.66467	1.58521	0.212119
SCUBE1	22	2.36628	5.15608	0.000320396	-1.09774	-2.14019	0.267516	1.29926	2.46102	0.0580887
FCRL2	1	1.53057	2.889	0.0374843	-1.07458	-2.10611	0.265359	0.490909	1.40533	0.581635
C6orf132	6	-1.13957	-2.20316	0.00495074	0.640935	1.55934	0.265301	-0.482249	-1.39692	0.233933
ANKRD63	15	0.753364	1.68572	0.661709	1.64422	3.12579	0.264129	2.43449	5.40572	0.0151032
GYPC	2	1.23737	2.35769	0.000746188	-0.598139	-1.51376	0.26398	0.67255	1.59389	0.0790238
IL7R	5	2.0601	4.17014	0.000303969	-0.987434	-1.98266	0.263744	1.12655	2.18335	0.0256571
NR2F1-AS1	5	1.8182	3.5264	0.000192743	-0.733848	-1.66307	0.263197	1.10796	2.15541	0.00612987
RPRM	2	-1.57452	-2.97835	0.0148263	-1.32397	-2.50354	0.262372	-2.88415	-7.38271	2.46194e-06
PLPP4	10	2.20072	4.5971	0.00103478	0.983736	1.97758	0.261476	3.19737	9.17285	7.35831e-10
KCTD8	4	-3.56771	-11.8574	0.0240815	2.27451	4.83832	0.261476	-1.30048	-2.46311	0.15141
KLF5	13	-1.37594	-2.59536	0.0109856	0.740312	1.67054	0.261476	-0.625232	-1.54246	0.19112
SCN1B	19	1.30232	2.46625	0.00307362	-0.845038	-1.79631	0.261204	0.4891	1.40357	0.495086
PUS7	7	-1.06257	-2.08865	0.0256376	0.615638	1.53224	0.260655	-0.431071	-1.34823	0.35307
LOC100507195	12	2.10164	4.29198	0.0156954	-1.30641	-2.47326	0.260469	0.827862	1.77505	0.489753
CCL5	17	1.42745	2.68971	0.00436599	-0.775899	-1.71226	0.260041	0.698178	1.62245	0.173674
GPR157	1	-2.26614	-4.81033	0.0211866	1.28203	2.43181	0.259729	-0.936429	-1.91378	0.337852
PLA2G4C	19	1.23995	2.3619	0.0257322	-0.851448	-1.80431	0.258853	0.446319	1.36256	0.519276
LINC01239	9	-1.08925	-2.12763	0.232062	-1.30125	-2.46442	0.257795	-2.35631	-5.1206	0.000403375
POU2F2	19	1.68584	3.21728	0.000841536	-0.905261	-1.87288	0.257213	0.822811	1.76885	0.0538101
GGT3P	22	-1.82049	-3.53202	0.00626993	1.09935	2.14258	0.257091	-0.680545	-1.60275	0.393326
LOC100506113	11	1.749	3.36126	0.038145	-1.15209	-2.22236	0.256945	0.594056	1.50948	0.615597
RNF222	17	-4.5714	-23.7755	2.08673e-05	1.95508	3.87737	0.256904	-2.54935	-5.85371	0.0301519
LINC01781	1	1.81933	3.52918	0.0157777	-1.28666	-2.43962	0.255481	0.586644	1.50175	0.617814
AMER2	13	3.75222	13.4751	0.0283804	-1.65136	-3.14129	0.255221	2.12743	4.36938	0.270431
LOR	1	-4.42384	-21.4638	0.00148009	-1.71762	-3.28894	0.254694	-6.16846	-71.9268	2.36406e-09
FCGR3B	1	2.9398	7.67306	0.00227047	-1.51453	-2.85705	0.254134	1.4969	2.82236	0.0794694
SFRP5	10	-1.99579	-3.98833	0.0847121	-1.79415	-3.46811	0.254004	-3.72952	-13.2647	4.84502e-05
HIST1H2AH	6	1.51433	2.85666	0.409494	2.36961	5.16802	0.253561	3.86568	14.5776	0.0118088
CDC42BPG	11	-1.49186	-2.81251	0.000109597	0.693842	1.61759	0.251587	-0.785372	-1.72354	0.0108676
IKZF3	17	1.62523	3.08491	0.000559061	-0.869017	-1.82642	0.25109	0.80407	1.74602	0.0870929
CENPA	2	-1.98882	-3.96913	0.0492073	1.1974	2.29326	0.250572	-0.778738	-1.71563	0.448493
PCOLCE	7	1.33041	2.51474	0.043546	-0.865353	-1.82179	0.250482	0.500593	1.41479	0.521905
MDS2	1	2.44015	5.42699	0.00344855	-1.30713	-2.47448	0.250331	1.17982	2.26548	0.277137
EMX2	10	0.616501	1.53315	0.685999	1.68496	3.21531	0.249456	2.31357	4.97112	0.0113284
LOC101928767	14	1.80492	3.49409	0.00821929	-1.05184	-2.07318	0.248414	0.795218	1.73534	0.326319
C3AR1	12	1.83714	3.573	3.99312e-05	0.84944	1.8018	0.246479	2.73421	6.65394	6.89666e-13
RBM5-AS1	3	-2.10757	-4.30965	0.0278823	1.34684	2.54355	0.243599	-0.729737	-1.65834	0.513817
CHMP1B2P	X	-1.85233	-3.61084	0.0197332	1.15341	2.22439	0.241266	-0.664673	-1.58521	0.390595
LILRB5	19	1.9377	3.83096	0.00217151	1.0594	2.08407	0.24119	3.03286	8.18429	9.10575e-11
CKMT1B	15	-1.47457	-2.77901	0.00118684	0.71492	1.64139	0.240694	-0.748633	-1.6802	0.0615817
ADGRG2	X	-1.61585	-3.06492	0.0462753	-1.3475	-2.5447	0.240023	-2.92076	-7.57246	1.34521e-06
HNF4A	20	0.213157	1.15922	0.907316	2.06864	4.19492	0.238937	2.17069	4.50237	0.0493145
ZBTB32	19	2.0209	4.05836	0.00198952	-1.03797	-2.05333	0.238502	1.02319	2.0324	0.027299
DNAJC5B	8	3.41545	10.6697	1.10475e-07	-1.14726	-2.21493	0.237536	2.27297	4.83316	0.00022075
NXPH2	2	3.63756	12.4456	8.84215e-05	-1.38566	-2.61292	0.237536	2.24472	4.73945	0.0301754
CD7	17	1.59411	3.01909	0.00578236	-0.872231	-1.83049	0.237536	0.776155	1.71256	0.127922
PCDHB11	5	-1.92597	-3.79993	0.0347923	1.54685	2.92179	0.236813	-0.365426	-1.28826	0.801365
LOC441454	9	-3.02084	-8.11637	0.0244411	2.18471	4.54637	0.236166	-0.800662	-1.7419	0.447652
LINC01668	21	-1.23101	-2.34731	0.355186	-1.6958	-3.23957	0.235845	-2.8523	-7.22149	6.57926e-05
LOC101928844	19	-1.82933	-3.55371	0.00203942	1.06677	2.09473	0.235652	-0.735201	-1.66463	0.212863
PABPC1L2A	X	-0.682297	-1.60469	0.657482	-1.84132	-3.58337	0.234379	-2.51425	-5.71299	0.00476883
DEFA1B	8	2.69413	6.47164	0.0362628	-1.71054	-3.27284	0.234316	1.03661	2.0514	0.462998
ACOXL	2	2.66383	6.33712	0.000732854	-1.26002	-2.39499	0.234271	1.45873	2.74867	0.028676
LINC01291	2	0.307745	1.23777	0.911566	2.48966	5.61647	0.232851	2.80658	6.99622	0.041284
CES5A	16	-1.71411	-3.28095	0.0615586	-1.69775	-3.24394	0.232518	-3.38343	-10.4355	4.91275e-06
DLK1	14	-0.740864	-1.67118	0.523519	-1.82	-3.53081	0.232272	-2.50948	-5.69414	0.00307052
CHAD	17	1.66554	3.17231	0.0203342	-1.19305	-2.28636	0.231538	0.482065	1.39674	0.601145
LOC101928834	10	1.27259	2.41595	0.316321	1.58761	3.00552	0.230642	2.89383	7.43243	0.00121361
SPINK2	4	1.40217	2.64299	0.0459615	-0.968268	-1.95649	0.230642	0.448526	1.36465	0.636322
MIXL1	1	1.83267	3.56196	0.0352784	-1.20367	-2.30326	0.229574	0.68486	1.60755	0.454
LINC00525	7	3.01919	8.10712	0.00828395	-1.56557	-2.95995	0.228831	1.46859	2.76751	0.106886
HAMP	19	2.44519	5.44598	0.00886497	1.19412	2.28805	0.228604	3.68961	12.9028	1.55637e-09
CCL2	17	1.81015	3.5068	0.00136664	1.09083	2.12997	0.228604	2.93611	7.65342	1.94949e-09
CLEC12A	12	1.49405	2.81679	0.0146456	1.03062	2.0429	0.228491	2.57592	5.9625	2.06665e-07
GPRASP2	X	-2.86829	-7.30198	0.00570353	1.91195	3.76316	0.226822	-0.937223	-1.91484	0.464875
PCDHGC5	5	-2.94432	-7.69714	0.0338189	2.26927	4.8208	0.225601	-0.666196	-1.58688	0.642699
LOC105378047	6	2.41337	5.32717	0.00388922	-1.13576	-2.19734	0.225449	1.2762	2.42199	0.127371
CEACAM3	19	2.87266	7.32416	0.000556224	-1.37843	-2.59985	0.224484	1.54327	2.91455	0.0158156
LINC01929	18	4.06174	16.6996	0.00227127	-1.96316	-3.89915	0.221979	2.06367	4.18048	0.154457
SOX10	22	-1.11825	-2.17083	0.235511	-1.67049	-3.18323	0.221758	-2.71645	-6.57252	0.00040868
SGCG	13	2.97859	7.88217	0.00069935	-1.53817	-2.90425	0.221758	1.45907	2.74931	0.236969
LAMA4	6	1.29584	2.4552	0.00293666	-0.82559	-1.77226	0.221758	0.509895	1.42395	0.328656
ZNF683	1	2.14109	4.41094	0.000893628	-1.17896	-2.26413	0.221147	1.01815	2.02531	0.0865254
NPY1R	4	-1.47204	-2.77413	0.0256022	-1.01332	-2.01855	0.220857	-2.44932	-5.4616	1.18638e-07
IGHV1OR15-1	15	2.87921	7.35747	1.68978e-06	-1.20993	-2.31326	0.219692	1.7232	3.30167	0.00288711
PTPRCAP	11	1.57224	2.97365	0.00363596	-0.882673	-1.84379	0.219278	0.741662	1.6721	0.159707
C10orf82	10	-0.65837	-1.5783	0.560202	-1.41428	-2.66527	0.21868	-2.00767	-4.02131	0.000244075
PNLIPRP3	10	-6.70386	-104.247	6.31417e-05	2.98583	7.92181	0.218275	-3.62055	-12.2997	0.00155433
E2F2	1	-1.81664	-3.5226	0.0220252	1.06583	2.09338	0.218275	-0.72908	-1.65758	0.439213
MAPK6	15	-1.05224	-2.07375	0.048533	0.709132	1.63482	0.218275	-0.323293	-1.25118	0.606394
KRT76	12	-6.08725	-67.9899	0.000115609	2.85242	7.22213	0.217095	-3.1526	-8.89254	0.0104274
RNF128	X	-1.38423	-2.61033	0.0170128	-1.28699	-2.44019	0.216489	-2.62937	-6.18755	1.75531e-06
COL5A2	2	2.77845	6.86115	4.63308e-07	-1.17958	-2.26511	0.216489	1.621	3.07587	0.000503722
SCARNA10	12	1.01529	2.02131	0.389915	2.06723	4.1908	0.216489	3.03613	8.20288	0.00509173
ABCA12	2	-3.11739	-8.67814	0.000119239	1.41475	2.66614	0.216489	-1.71974	-3.29378	0.0183253
LINC01281	X	2.43387	5.4034	0.0132422	-1.45424	-2.74011	0.216489	1.00592	2.00823	0.421867
OBP2B	9	-0.537117	-1.45107	0.72185	-1.66715	-3.17586	0.215701	-2.20242	-4.6025	0.0149699
FXYD2	11	-2.65765	-6.31003	0.00127017	-1.31443	-2.48703	0.21469	-3.94959	-15.4506	5.26705e-11
FBN3	19	-0.723819	-1.65155	0.524795	-1.57174	-2.97263	0.214587	-2.22599	-4.67832	0.000680075
FLG	1	-5.25492	-38.1845	2.71259e-05	1.73619	3.33154	0.213453	-3.46239	-11.0226	0.000313402
HIST1H4E	6	1.30148	2.46482	0.302373	2.08445	4.24115	0.213453	3.39802	10.5416	0.00215878
SOWAHB	4	-1.51978	-2.86747	0.0435544	1.09346	2.13385	0.212601	-0.415169	-1.33346	0.642675
ATP13A4	3	-1.47928	-2.78809	0.00596039	0.776799	1.71333	0.210892	-0.68648	-1.60935	0.190229
ALOX12	17	-3.89035	-14.829	7.03312e-06	1.22732	2.34131	0.21081	-2.62404	-6.16473	0.00022107
PLK1	16	-1.52734	-2.88253	0.0157563	0.941676	1.92076	0.210116	-0.554402	-1.46856	0.495817
LRFN5	14	2.23102	4.69465	0.000847842	-1.23158	-2.34824	0.208336	1.02918	2.04087	0.189888
LOC101927884	2	3.79229	13.8546	2.77297e-07	-1.22769	-2.34191	0.207205	2.58946	6.01875	0.000147319
ANKRD36BP1	1	-3.02593	-8.14507	0.00950096	1.63028	3.09572	0.207205	-1.33518	-2.52307	0.168475
TCEAL6	X	-1.3559	-2.55957	0.182866	-1.85991	-3.62986	0.206578	-3.17275	-9.01764	2.04224e-05
MMP12	11	4.21366	18.5541	5.68562e-05	-1.87786	-3.67529	0.206578	2.40388	5.29224	0.00241614
ANKRD36BP2	2	1.62971	3.0945	0.0260442	-1.13859	-2.20166	0.206578	0.533535	1.44747	0.513592
PCDHGB5	5	-2.06793	-4.19285	0.00474289	1.31713	2.49169	0.205449	-0.726321	-1.65441	0.445386
FKBP10	17	1.29591	2.45532	0.00424489	-0.798074	-1.73878	0.205311	0.528473	1.4424	0.3023
SSX4	X	-1.19624	-2.29142	0.401275	-2.3134	-4.97055	0.204993	-3.57371	-11.9068	0.00100142
DEFB4B	8	-4.24532	-18.9656	0.00367471	2.46197	5.50968	0.204993	-1.69336	-3.2341	0.271978
RASL11B	4	1.52048	2.86886	0.00397692	-0.892077	-1.85585	0.204897	0.650519	1.56973	0.227125
CLEC11A	19	1.44408	2.7209	0.0156373	-0.853193	-1.80649	0.204119	0.626506	1.54382	0.368199
LOC100130899	22	-1.09571	-2.13718	0.00383342	0.640071	1.55841	0.203014	-0.423551	-1.34122	0.152475
ZCCHC12	X	2.06375	4.18071	0.0155971	-1.29082	-2.44667	0.202301	0.801638	1.74308	0.439383
CSH2	17	#N/A	#N/A	#N/A	3.60147	12.1381	0.200804	3.75084	13.4622	0.0419948
CA2	8	-1.43831	-2.71004	0.0613349	-1.21877	-2.32748	0.200603	-2.63068	-6.1932	1.91484e-07
RHOXF1P1	X	0.3078	1.23782	0.911566	2.61094	6.109	0.200392	2.96999	7.83532	0.0301097
QSER1	11	-1.11034	-2.15897	0.00724887	0.599025	1.51469	0.199945	-0.483909	-1.39853	0.254497
ANO8	19	-1.1347	-2.19573	0.0319158	0.748134	1.67962	0.199945	-0.367698	-1.29029	0.549162
SCARNA5	2	0.329668	1.25672	0.871499	2.44962	5.46272	0.19965	2.78861	6.90964	0.0250441
UFL1	6	-1.3575	-2.56241	0.0239782	0.819078	1.76428	0.19964	-0.511552	-1.42558	0.437812
G6PC2	2	-1.02274	-2.03177	0.461229	-1.68112	-3.20676	0.199601	-2.60265	-6.07403	0.00596507
ZC3H12D	6	1.39674	2.63306	0.0286982	-0.962279	-1.94839	0.1979	0.463253	1.37865	0.483489
C4B	6	3.3549	10.2312	1.64622e-12	-1.20648	-2.30773	0.197803	2.18657	4.55221	1.5676e-05
VNN3	6	1.31712	2.49168	0.00595419	-1.07323	-2.10414	0.197554	0.258116	1.19592	0.79938
SPINK5	5	-3.78412	-13.7764	1.46457e-08	1.25653	2.3892	0.197269	-2.48328	-5.59169	0.000311184
DMBT1P1	10	#N/A	#N/A	#N/A	3.53993	11.6312	0.197269	3.69697	12.9688	0.03937
TNFRSF9	1	1.94954	3.86252	0.0104861	-1.2781	-2.4252	0.196711	0.713348	1.6396	0.356521
ASXL2	2	-1.40368	-2.64575	0.0459615	0.9419	1.92106	0.196499	-0.428061	-1.34542	0.641004
CATSPER1	11	0.882965	1.84416	0.367116	1.10568	2.15201	0.196129	2.03227	4.09049	0.000764561
TMPRSS11BNL	4	-3.89905	-14.9187	0.00110936	1.99895	3.9971	0.194587	-1.85516	-3.61791	0.102184
CKM	19	2.35687	5.12258	0.0134319	-1.38636	-2.61418	0.194587	0.993829	1.99146	0.366663
SPATA3-AS1	2	-1.14921	-2.21792	0.233741	-1.66847	-3.17877	0.193848	-2.79052	-6.91878	2.2073e-05
DOK1	2	1.09473	2.13573	0.0179695	0.671815	1.59308	0.192214	1.81126	3.50948	2.79261e-08
MYCNOS	2	-0.75238	-1.68457	0.55199	-1.79371	-3.46706	0.192088	-2.5202	-5.73661	0.00153719
NPTN-IT1	15	-2.64635	-6.26083	0.0219161	1.6854	3.2163	0.190946	-0.997464	-1.99649	0.329137
TPSD1	16	2.15402	4.45066	0.0441123	1.5478	2.92372	0.189249	3.73063	13.2749	1.07725e-09
GCOM1	15	-0.81775	-1.76266	0.660922	-2.04706	-4.13263	0.189249	-2.82743	-7.0981	0.00242665
MAGEB5	X	-1.03567	-2.05006	0.524795	-2.45652	-5.48892	0.187124	-3.61686	-12.2683	0.00659174
FREM3	4	-3.60508	-12.1685	9.32338e-07	-1.53973	-2.90741	0.18708	-5.09202	-34.1076	1e-10
CSH1	17	#N/A	#N/A	#N/A	3.69009	12.9071	0.185568	3.83982	14.3186	0.0363867
KCNF1	2	1.21711	2.32481	0.243279	1.26592	2.4048	0.185467	2.5329	5.78732	3.48359e-05
HR	8	-1.77163	-3.4144	0.00033459	1.01595	2.02224	0.184516	-0.722323	-1.64984	0.276748
ARMC4P1	10	2.95446	7.75143	0.00784957	-1.73342	-3.32515	0.183299	1.22085	2.33085	0.419829
VSTM2A	7	-2.98366	-7.90988	0.0297414	2.59087	6.02463	0.182858	-0.36372	-1.28674	0.819749
CYP27C1	2	-2.24805	-4.75039	0.022853	1.43367	2.70133	0.182807	-0.808978	-1.75197	0.485416
NXPH4	12	1.45458	2.74077	0.135865	1.1715	2.25246	0.18265	2.62749	6.17949	1.61779e-06
MGARP	4	0.966983	1.95475	0.260588	1.25933	2.39384	0.182619	2.23336	4.70228	2.9739e-05
ADGRE3	19	1.15599	2.22837	0.286171	1.38365	2.60928	0.181348	2.60693	6.09206	1.29625e-06
PRR5L	11	1.26062	2.39598	0.00424489	0.64344	1.56205	0.180942	1.931	3.81318	1.34822e-13
IL6	7	1.09347	2.13387	0.313257	1.72722	3.31089	0.180066	2.86966	7.30892	0.000655999
NCR3	6	2.62033	6.14889	2.31216e-05	-1.10445	-2.15017	0.179849	1.56555	2.9599	0.00254962
TUFT1	1	-1.13797	-2.20071	0.00140591	0.631405	1.54907	0.179849	-0.481146	-1.39585	0.184668
OR51E1	11	1.99604	3.98902	0.00801758	-1.36974	-2.58424	0.179849	0.68974	1.61299	0.427246
MASP2	1	-1.78998	-3.45811	0.0365548	1.3483	2.54612	0.179849	-0.414467	-1.33281	0.716876
TRPM5	11	1.39425	2.62852	0.218696	1.44561	2.72378	0.179757	2.8914	7.4199	5.02593e-06
ACOD1	13	0.307809	1.23783	0.911566	2.91824	7.55924	0.179707	3.26266	9.5975	0.0280176
SNORA74A	5	-0.518303	-1.43227	0.872174	3.66661	12.6987	0.179696	3.20674	9.23262	0.0479786
MMP8	11	3.42988	10.7769	0.0298062	-1.90896	-3.75537	0.179696	1.53065	2.88915	0.3719
CDK15	2	1.49518	2.81899	0.0527062	1.08243	2.1176	0.179491	2.60602	6.0882	1.83418e-07
FOXL2	3	4.25478	19.0904	1.49975e-07	-1.65432	-3.14774	0.179491	2.58858	6.01508	0.00820206
JAG1	20	-1.08823	-2.12613	0.00556778	0.619498	1.53634	0.178322	-0.446527	-1.36276	0.280761
ARHGEF4	2	-1.1591	-2.23318	0.0251138	0.8297	1.77732	0.178322	-0.320476	-1.24874	0.646042
FCRL5	1	2.38134	5.21021	0.00010096	-1.27138	-2.41392	0.177561	1.1566	2.22931	0.0494548
HSPB8	12	-2.04207	-4.11835	0.000824534	1.01504	2.02096	0.177441	-1.02828	-2.03959	0.152773
NPY5R	4	-1.04617	-2.06504	0.298062	-1.26502	-2.40331	0.177433	-2.28627	-4.87793	6.16568e-05
RAB40AL	X	2.46296	5.51346	0.0387006	-1.65638	-3.15225	0.177219	0.786538	1.72493	0.658104
SRGN	10	1.54127	2.9105	0.000605954	1.01749	2.02439	0.177172	2.60176	6.07028	2.33204e-10
ADAMTS10	19	1.12723	2.1844	0.023688	-0.96469	-1.95164	0.177063	0.202659	1.15082	0.810098
FAM129B	9	-1.04053	-2.05698	0.0318386	0.709107	1.63479	0.176816	-0.309216	-1.23903	0.626365
ANO7	2	-1.35142	-2.55163	0.0315112	1.09561	2.13703	0.176373	-0.201875	-1.15019	0.820149
LOC101927296	3	-1.26937	-2.41057	0.381763	-2.134	-4.38933	0.174411	-3.39844	-10.5447	0.000782723
KIF11	10	-1.45255	-2.73691	0.0182693	0.86911	1.82654	0.17328	-0.563764	-1.47812	0.420628
NUSAP1	15	-1.48113	-2.79168	0.0475621	0.915627	1.88639	0.172224	-0.548718	-1.46279	0.498159
CXCR2	2	2.46321	5.51441	0.00905831	-1.47845	-2.78649	0.171783	1.04575	2.06444	0.111562
ANGPTL6	19	1.48531	2.79977	0.0342304	-0.981158	-1.97405	0.171576	0.521673	1.43562	0.4722
FGF23	12	4.42154	21.4296	0.00837264	-2.11621	-4.33552	0.171141	2.3139	4.97226	0.258861
PGPEP1L	15	-0.635717	-1.55371	0.688275	-2.22612	-4.67875	0.170775	-2.90001	-7.46432	0.013202
PERM1	1	-1.60404	-3.03993	0.0365571	1.18313	2.27069	0.170775	-0.410435	-1.32909	0.714363
SLC6A3	5	1.57423	2.97777	0.0638439	1.50075	2.8299	0.170628	3.05341	8.30174	2.57672e-05
CCDC129	7	-1.5779	-2.98536	0.0284807	-1.49981	-2.82806	0.170222	-3.02082	-8.11631	1.27925e-06
POU3F1	1	-1.70608	-3.26273	0.000653319	1.09222	2.13202	0.169635	-0.61436	-1.53088	0.404703
TNS4	17	-1.06842	-2.09714	0.0310815	0.900858	1.86718	0.169635	-0.131409	-1.09536	0.848067
PRB2	12	-4.19559	-18.3231	8.88982e-05	2.16469	4.4837	0.169139	-1.99514	-3.98655	0.0543824
CLIP1	12	-1.1099	-2.15831	0.0294178	0.761436	1.69518	0.168924	-0.332049	-1.2588	0.605943
P2RY12	3	0.508061	1.42214	0.707606	1.51333	2.85468	0.168427	2.07306	4.20779	0.00453836
HIST1H2AI	6	1.10923	2.15731	0.57233	2.75022	6.72819	0.168423	3.9113	15.0459	0.00563082
APOOL	X	-1.22138	-2.3317	0.0280976	0.814842	1.75911	0.167402	-0.38241	-1.30352	0.549162
CDKN2B	9	-2.38829	-5.23537	0.000133292	1.22986	2.34544	0.16732	-1.16175	-2.23729	0.0958228
ZP2	16	-2.25466	-4.77222	0.013368	-1.72167	-3.29817	0.166763	-3.9711	-15.6826	8.47744e-08
LINC01561	10	1.22336	2.3349	0.313257	1.56748	2.96388	0.166724	2.78285	6.88212	0.000115081
RGS18	1	0.800632	1.74186	0.383044	1.16719	2.24574	0.166724	2.02096	4.05853	0.000439646
BMS1P20	22	3.12459	8.72161	2.35538e-07	-1.38771	-2.61663	0.166724	1.79259	3.46435	0.000568325
FNDC1	6	3.90591	14.9898	7.19673e-09	-1.72596	-3.30799	0.164769	2.19925	4.5924	0.00660438
FOXL2NB	3	3.66084	12.6481	3.15273e-05	-1.64243	-3.1219	0.164733	2.04451	4.12533	0.035854
LINC00535	8	2.33825	5.05688	0.00837421	-1.51085	-2.84978	0.164633	0.829772	1.7774	0.50131
HIST1H2AL	6	0.130943	1.09501	0.947856	2.51853	5.72997	0.163186	2.48676	5.60518	0.0443254
LOC388242	16	-1.91302	-3.76595	0.292109	-2.34151	-5.06833	0.1628	-4.26729	-19.2567	0.000219016
SULF1	8	1.12537	2.18158	0.012573	0.980706	1.97343	0.160818	2.12589	4.36471	7.27018e-08
TBC1D10C	11	1.46466	2.75998	0.00534708	-0.9571	-1.9414	0.160748	0.56164	1.47595	0.317603
POF1B	X	-1.80011	-3.48247	0.00189731	0.829013	1.77647	0.160485	-0.951683	-1.93413	0.0519367
ATAD2	8	-1.0266	-2.03722	0.0326522	0.742129	1.67264	0.159992	-0.265312	-1.2019	0.663824
CRISP2	6	-0.419972	-1.3379	0.7315	-1.70729	-3.26548	0.159569	-2.10182	-4.2925	0.00685943
LINC00570	2	2.61026	6.10612	0.0192908	-1.74391	-3.34942	0.159186	0.885991	1.84803	0.575909
PLA2G4E	15	-3.82842	-14.206	5.89159e-05	1.81259	3.51273	0.158788	-1.97774	-3.93876	0.0429075
DENND4C	9	-1.05159	-2.07282	0.027166	0.724731	1.65259	0.158788	-0.303057	-1.23376	0.618392
FIBCD1	9	2.95655	7.76264	0.000471849	-1.59948	-3.03034	0.158512	1.39024	2.62122	0.178963
HLA-DMA	6	1.27372	2.41784	0.00171752	-0.766121	-1.70069	0.156747	0.556757	1.47096	0.161602
DPEP1	16	3.72458	13.2193	2.52659e-09	-1.4098	-2.657	0.155863	2.33285	5.03798	0.000309934
CLEC4E	12	3.26156	9.59021	1.11609e-05	-1.58684	-3.00391	0.154264	1.7507	3.36521	0.0183441
IRX1	5	-0.850656	-1.80332	0.278181	-1.27745	-2.42409	0.153766	-2.08071	-4.23015	4.16641e-05
BUB1B-PAK6	15	-1.05475	-2.07735	0.0220153	0.78626	1.7246	0.153243	-0.256879	-1.19489	0.648336
LINC00881	3	2.55365	5.87118	0.00578236	-1.45495	-2.74147	0.153228	1.12314	2.1782	0.306821
NOS2	17	1.50655	2.8413	0.0845964	1.21984	2.3292	0.153217	2.75169	6.73504	5.69185e-08
EGFR	7	-1.5046	-2.83746	0.00112712	0.791994	1.73147	0.153127	-0.689588	-1.61282	0.0834488
ESPL1	12	-2.19308	-4.57281	0.00320713	1.19761	2.29359	0.152693	-0.967916	-1.95601	0.20216
SP140	2	2.08304	4.23699	0.000108316	-1.10894	-2.15688	0.151714	1.01386	2.01931	0.0492702
ELSPBP1	19	-0.404582	-1.32371	0.861324	2.33939	5.0609	0.151419	2.03192	4.08948	0.0459424
IPPK	9	-1.15459	-2.22622	0.0226162	0.767775	1.70264	0.151083	-0.372398	-1.2945	0.548831
ST3GAL6	3	-1.03866	-2.05431	0.022275	-0.683963	-1.60655	0.150608	-1.67397	-3.19092	1.12897e-09
KLK8	19	-3.10427	-8.5996	0.00950036	2.03936	4.11065	0.150608	-1.02881	-2.04034	0.498169
SEC14L1P1	11	-1.73873	-3.33741	0.0419281	1.28863	2.44296	0.150327	-0.412221	-1.33073	0.660554
LOC102724484	7	-0.280374	-1.21451	0.862609	-1.94934	-3.86199	0.150046	-2.21121	-4.63063	0.0112515
TMEM189-UBE2V1	20	-5.18661	-36.4186	0.012476	3.6694	12.7233	0.150046	-1.44871	-2.72964	0.308572
TTC22	1	-1.83071	-3.55713	0.00689271	0.884261	1.84582	0.149644	-0.914641	-1.8851	0.0983513
CD74	5	1.33569	2.52396	0.0144132	-0.931771	-1.90762	0.149644	0.457648	1.3733	0.448041
TNFRSF11A	18	-1.36297	-2.57214	0.00305766	-0.875128	-1.83417	0.149641	-2.20081	-4.59738	2.84675e-10
IL37	2	0.871617	1.82971	0.432427	1.50929	2.8467	0.149327	2.40316	5.28962	0.000708534
MAL2	8	-1.34777	-2.54518	0.0346421	0.938859	1.91701	0.149327	-0.401847	-1.3212	0.553774
TGFA	2	-1.0615	-2.0871	0.0234001	0.711693	1.63773	0.149289	-0.32517	-1.25281	0.565067
NAPSB	19	1.52162	2.87113	0.00140591	-0.912502	-1.88231	0.148049	0.660632	1.58077	0.205856
LINC01844	5	-0.751091	-1.68307	0.573662	-1.83906	-3.57776	0.147889	-2.55998	-5.89699	0.00227314
SEMG2	20	-0.790168	-1.72928	0.568472	-2.42518	-5.37096	0.146895	-3.14757	-8.86161	0.00109439
SLC5A12	11	-1.62638	-3.08736	0.0302266	1.22869	2.34355	0.146201	-0.374285	-1.2962	0.675286
JUP	17	-1.26844	-2.40901	0.021294	0.917705	1.88911	0.146073	-0.335021	-1.2614	0.665997
C1QL1	17	-1.72472	-3.30515	0.02599	1.50051	2.82942	0.145956	-0.212424	-1.15863	0.868091
SNORA22	7	#N/A	#N/A	#N/A	3.91821	15.1181	0.145919	4.06803	16.7725	0.0232553
PABPC1L2B	X	-1.63888	-3.11424	0.280521	-2.48829	-5.61111	0.145838	-4.20021	-18.3819	0.000400387
MEF2C	5	1.14222	2.20721	0.00285804	-0.840752	-1.79098	0.144791	0.339459	1.26528	0.56643
SNORA74B	5	-0.112552	-1.08114	0.969007	3.15151	8.88583	0.14234	3.09112	8.52155	0.0276263
SAMD9	7	-1.54874	-2.92561	0.019114	0.920169	1.89234	0.141351	-0.603028	-1.5189	0.436496
CARMIL2	16	1.4587	2.7486	0.0203623	-1.17071	-2.25123	0.141245	0.336364	1.26257	0.695974
DIAPH3	13	-1.63363	-3.10293	0.0475415	1.20692	2.30844	0.140868	-0.413269	-1.3317	0.682456
TMEM178B	7	-1.13313	-2.19333	0.12719	-1.16026	-2.23497	0.140575	-2.28845	-4.88532	4.61994e-06
DMBT1	10	-0.445351	-1.36165	0.782261	-2.34489	-5.0802	0.140264	-2.71327	-6.55805	0.00697911
ZNF667-AS1	19	1.10123	2.14537	0.0257322	-0.768474	-1.70347	0.140264	0.364073	1.28705	0.552903
KRT23	17	-1.29123	-2.44736	0.0223742	0.866981	1.82384	0.140177	-0.417317	-1.33544	0.541079
ITIH1	3	1.79986	3.48186	0.0217323	-1.44255	-2.718	0.139946	0.422033	1.33981	0.755956
RHBG	1	-2.5525	-5.86651	0.00877764	1.74224	3.34555	0.139643	-0.786168	-1.72449	0.518745
POU2F3	11	-1.18106	-2.26743	0.0459615	0.884739	1.84643	0.139643	-0.281462	-1.21543	0.698595
MTRNR2L5	10	#N/A	#N/A	#N/A	3.99811	15.979	0.139489	4.14894	17.74	0.0214497
MTRNR2L7	10	#N/A	#N/A	#N/A	3.99811	15.979	0.139489	4.14894	17.74	0.0214497
RNU4-1	12	-0.112566	-1.08115	0.969007	3.26796	9.63286	0.139489	3.17071	9.00488	0.0283647
CXCR4	2	1.37421	2.59225	0.00104461	-0.864879	-1.82119	0.139489	0.550553	1.46465	0.296881
FAM83H	8	-1.0628	-2.08898	0.0135799	0.754013	1.68648	0.139489	-0.282525	-1.21632	0.569882
TPSB2	16	1.29526	2.45421	0.0913831	1.18485	2.2734	0.137577	2.52284	5.74712	2.12976e-06
ELOVL4	6	-1.81555	-3.51995	0.013934	1.01937	2.02703	0.137329	-0.77216	-1.70783	0.308683
HJURP	2	-1.75373	-3.37229	0.0256204	1.12215	2.17672	0.137329	-0.608399	-1.52457	0.498817
LPO	17	-0.689981	-1.61326	0.60544	-2.40201	-5.28539	0.136171	-3.02013	-8.11238	0.00216015
RIOK3	18	-1.10862	-2.1564	0.0019795	0.597759	1.51336	0.136171	-0.491388	-1.4058	0.143099
MARCH11	5	-1.36354	-2.57315	0.374131	-2.74969	-6.72571	0.135838	-4.16294	-17.913	0.00135233
SIRPG	20	2.14704	4.4292	7.30777e-05	-1.01756	-2.02449	0.135736	1.1731	2.25496	0.0110067
LOC441178	6	-5.53159	-46.2568	1.24498e-08	2.59068	6.02382	0.135052	-2.87983	-7.36064	0.0157428
CPLX2	5	1.63939	3.11535	0.218696	1.66969	3.18145	0.134634	3.37927	10.4055	2.16633e-06
ESCO2	8	-2.10085	-4.28962	0.0196015	1.30346	2.46819	0.134613	-0.781196	-1.71855	0.393326
EREG	4	-5.76921	-54.5386	4.26017e-06	2.41989	5.3513	0.13402	-3.30523	-9.88494	0.00555987
LCN8	9	3.99013	15.8909	0.0282122	-2.32571	-5.01311	0.133936	1.73366	3.3257	0.43678
HCG22	6	-1.31808	-2.49334	0.441661	-1.8666	-3.64672	0.132668	-3.12812	-8.74297	0.00434935
MTNR1A	4	-0.111784	-1.08056	0.957579	-1.9956	-3.98782	0.132668	-2.08833	-4.25255	0.0221872
GPD2	2	-1.09783	-2.14032	0.0254581	0.7252	1.65313	0.131017	-0.355585	-1.2795	0.521746
SIGLEC1	20	1.33429	2.52152	0.0215157	1.19455	2.28874	0.130381	2.56618	5.92237	8.6015e-08
SLC15A1	13	-2.03809	-4.10701	0.00977204	1.04962	2.06999	0.130381	-0.934592	-1.91135	0.205096
XRCC2	7	-1.90678	-3.74971	0.0217058	1.32988	2.51381	0.130381	-0.563328	-1.47767	0.571042
SEPT1	16	1.37062	2.58582	0.0251099	-1.02001	-2.02794	0.130337	0.407422	1.32631	0.573747
ODF3	11	-0.518303	-1.43227	0.872174	3.78212	13.7572	0.129935	3.33352	10.0807	0.0227742
SYT8	11	-1.1459	-2.21284	0.0296053	1.13446	2.19536	0.129487	0.00846025	1.00588	0.993284
MT1G	16	2.28763	4.88253	4.43639e-05	-1.10406	-2.14959	0.128826	1.19052	2.28234	0.0337044
SERPINB12	18	-6.09906	-68.5491	1.06199e-07	1.79616	3.47296	0.128759	-4.22324	-18.6776	1.93328e-06
CD163L1	12	1.72237	3.29977	0.00465241	-1.11029	-2.1589	0.127862	0.667604	1.58843	0.193142
TMPRSS5	11	-0.896346	-1.86135	0.297509	-1.29004	-2.44535	0.127474	-2.1223	-4.35388	2.52776e-05
DENND2C	1	-2.25995	-4.78974	0.00327867	1.44063	2.7144	0.127474	-0.807583	-1.75028	0.340022
TMEM169	2	1.64907	3.13631	0.0110051	-1.0373	-2.05239	0.127474	0.62555	1.5428	0.370579
LINC00431	13	-0.44397	-1.36034	0.802983	-2.05391	-4.15231	0.127073	-2.47785	-5.57068	0.00713361
EPHA1	7	-1.87131	-3.65864	1.07577e-05	0.769399	1.70456	0.125945	-1.08281	-2.11816	0.00537804
EPHA2	1	-1.33023	-2.51442	0.00567778	0.774795	1.71095	0.125739	-0.541704	-1.45569	0.276782
PRMT8	12	2.03974	4.11171	0.0110028	-1.63338	-3.10239	0.125042	0.411867	1.33041	0.77377
FAM84A	2	-1.26111	-2.3968	0.001979	0.719176	1.64624	0.124959	-0.523425	-1.43736	0.165294
RFX8	2	1.48754	2.80411	0.0484254	-1.48877	-2.8065	0.124959	0.0412035	1.02897	0.973243
HOXB6	17	1.71528	3.28361	0.0798788	1.51767	2.86329	0.123552	3.27341	9.66928	4.61994e-06
KLF4	9	-1.3623	-2.57095	0.0422099	0.903487	1.87058	0.123314	-0.446947	-1.36315	0.513811
TGM6	20	-4.66158	-25.309	0.0303036	4.05765	16.6524	0.123224	-0.483523	-1.39815	0.828373
PITPNM3	17	-1.09519	-2.13642	0.00946258	0.763741	1.69789	0.122177	-0.320653	-1.2489	0.427246
ALOX5AP	13	1.67181	3.18615	3.03697e-05	1.03521	2.04941	0.121677	2.75699	6.75983	2.13468e-12
ANKRD22	10	-2.43341	-5.40169	0.000284758	1.28207	2.43187	0.120979	-1.15806	-2.23158	0.102804
LINC01995	3	-0.180836	-1.13354	0.938316	2.76873	6.81505	0.120798	2.62016	6.14819	0.0237707
ESRP2	16	-1.12974	-2.1882	0.0120784	0.742055	1.67256	0.120422	-0.367244	-1.28989	0.367801
FAM135A	6	-1.27897	-2.42666	0.0329161	0.883888	1.84534	0.120195	-0.366061	-1.28883	0.633218
KLK11	19	-1.66598	-3.17329	0.000885904	1.01848	2.02579	0.119818	-0.626858	-1.5442	0.287166
LOC101929719	5	-0.606174	-1.52222	0.542785	-1.49356	-2.81582	0.119559	-2.04996	-4.14094	0.000208967
LINC01143	2	-0.378032	-1.29957	0.80957	-2.01285	-4.03578	0.116728	-2.39017	-5.24221	0.017127
PRR11	17	-1.52132	-2.87054	0.0370168	1.16606	2.24397	0.114607	-0.331389	-1.25822	0.761505
LINC01142	1	3.7252	13.225	0.0337015	-2.14219	-4.41432	0.113739	1.58367	2.99731	0.474292
TBC1D3H	17	-3.92209	-15.1589	0.00605248	2.89	7.41273	0.113054	-0.95846	-1.94323	0.634315
HIST1H2AG	6	0.424922	1.3425	0.819913	2.45325	5.47647	0.112735	2.95719	7.7661	0.00843971
MZB1	5	2.27255	4.83178	0.00137521	-1.36818	-2.58144	0.111604	0.966819	1.95453	0.158548
LTB	6	2.63371	6.20621	5.49743e-07	-1.18612	-2.2754	0.110859	1.50506	2.83837	0.000907273
BEND5	1	1.00328	2.00455	0.0415085	-0.792285	-1.73182	0.110859	0.240191	1.18115	0.719999
IFNG	12	1.83876	3.57703	0.0211866	-1.4871	-2.80325	0.110133	0.389033	1.30952	0.751878
FAM159B	5	-0.938671	-1.91676	0.750982	3.62633	12.3491	0.108528	2.763	6.78805	0.016782
PAQR5	15	-1.774	-3.42	0.0288058	1.31551	2.48891	0.108147	-0.440919	-1.35747	0.669474
STC2	5	1.17388	2.25618	0.130062	1.54379	2.9156	0.107781	2.74893	6.72219	5.34336e-06
P2RX5	17	2.00454	4.0126	0.000609358	-1.26382	-2.4013	0.106803	0.784376	1.72235	0.24338
BEND3P3	10	-2.3515	-5.10355	0.0152269	1.53977	2.90749	0.106461	-0.746356	-1.67755	0.441411
FCRL3	1	2.35962	5.13236	0.000581001	-1.44431	-2.72132	0.105786	0.958363	1.9431	0.174498
CXCL12	10	1.19498	2.28942	0.0344694	-1.19627	-2.29146	0.105235	0.0478234	1.0337	0.963114
CR2	1	1.79043	3.45918	0.0288806	-1.81324	-3.51431	0.105097	0.0137169	1.00955	0.992797
KCNN3	1	2.04718	4.13297	3.00751e-05	-1.04551	-2.0641	0.104849	1.04494	2.06328	0.00523834
HAS1	19	6.12569	69.8258	3.30401e-08	-2.62419	-6.16539	0.104287	3.56707	11.8521	0.000764561
CDH22	20	1.21034	2.31393	0.230537	1.21525	2.32182	0.104255	2.45973	5.50115	5.69185e-08
CD300LB	17	0.995527	1.99381	0.224676	1.30459	2.47014	0.104078	2.35403	5.11252	2.928e-06
VWC2	7	-2.37533	-5.18854	0.00606799	1.83275	3.56216	0.104078	-0.464766	-1.38009	0.648784
CXCR1	2	4.0452	16.5093	2.08673e-05	-2.0924	-4.26458	0.103304	2.02985	4.08362	0.00889505
FAM83A-AS1	8	-2.79867	-6.95797	0.0191579	2.07787	4.22183	0.103304	-0.656133	-1.57585	0.639015
WFDC12	20	-4.90173	-29.893	0.000280096	3.10025	8.57566	0.103225	-1.72995	-3.31715	0.291709
CCL11	17	1.41105	2.6593	0.117048	1.48641	2.80192	0.10209	2.9363	7.65447	1.85623e-06
TGM5	15	-3.72893	-13.2593	9.40579e-08	1.68335	3.21172	0.10209	-2.03595	-4.10094	0.0056035
ANGPTL7	1	-1.5794	-2.98846	0.097408	-2.11279	-4.32528	0.101429	-3.66655	-12.6982	4.79778e-07
LOC101929633	2	-0.25267	-1.19141	0.872174	-2.0037	-4.01028	0.101311	-2.26993	-4.823	0.0195295
MFSD4A	1	-1.06507	-2.09227	0.0249538	0.796159	1.73647	0.101311	-0.253396	-1.19201	0.636508
CCR7	17	2.07246	4.20603	8.95068e-05	-1.21845	-2.32697	0.0989256	0.899188	1.86502	0.109166
LOC100507616	12	2.22661	4.68034	0.0060882	-1.44819	-2.72865	0.0989256	0.812518	1.75627	0.319395
PRSS57	19	0.853256	1.80657	0.551649	1.71622	3.28574	0.0987805	2.62034	6.14896	0.000697795
LOC100130520	17	0.466962	1.3822	0.828763	2.55297	5.8684	0.0987805	3.18616	9.10187	0.00476883
SYT7	11	-1.26583	-2.40466	0.0145307	-1.08818	-2.12605	0.0980738	-2.30848	-4.95361	1.14691e-09
PHACTR3	20	1.02074	2.02895	0.294746	1.2847	2.43631	0.0980487	2.33053	5.0299	1.11771e-05
OSGIN1	16	-1.01776	-2.02478	0.0223742	0.836375	1.78556	0.0972868	-0.147478	-1.10763	0.829555
PLA2G5	1	2.4363	5.41251	0.000480034	-1.69448	-3.23661	0.0966563	0.79885	1.73971	0.465823
DEFB4A	8	-3.86025	-14.5229	0.000133292	2.43663	5.41374	0.0961969	-1.41855	-2.67317	0.31154
KIF18B	17	-2.02619	-4.07327	0.017313	1.4637	2.75816	0.0954194	-0.542827	-1.45682	0.626872
SPC24	19	-1.52272	-2.87333	0.0423914	1.2814	2.43074	0.0954194	-0.220641	-1.16525	0.861709
SDR16C5	8	-1.23038	-2.34629	0.0193654	0.837734	1.78724	0.0953338	-0.38008	-1.30141	0.530315
MYBPC1	12	-1.07602	-2.10821	0.324156	-2.02044	-4.05709	0.0947718	-3.0332	-8.18626	2.60779e-06
CLDN17	21	-8.02548	-260.562	5.30202e-05	4.25948	19.1527	0.0934889	-3.67431	-12.7667	0.00326518
CCL7	17	3.67815	12.8007	0.0121623	2.85281	7.22408	0.0932065	6.6444	100.038	3.58038e-08
IL21R	16	2.24894	4.75334	0.000159788	-1.28954	-2.4445	0.0930489	1.01789	2.02496	0.0485006
DCX	X	-2.97219	-7.84725	0.000867166	-2.09414	-4.26971	0.0929742	-5.09292	-34.1288	2.8646e-10
CDCA2	8	-1.86873	-3.6521	0.0257322	1.35869	2.56453	0.0927442	-0.488924	-1.4034	0.65615
CD1C	1	1.06013	2.08512	0.0543417	1.10068	2.14456	0.0923778	2.20562	4.61274	1.75577e-07
L1CAM	X	-0.845131	-1.79643	0.346969	-1.45656	-2.74453	0.0923778	-2.24478	-4.73966	8.35235e-06
ACPP	3	-1.73829	-3.3364	0.000435386	0.875867	1.83511	0.0915564	-0.835811	-1.78486	0.0421264
CARD14	17	-1.83852	-3.57643	0.000283225	0.955272	1.93895	0.0903045	-0.858279	-1.81288	0.0543456
FOLR3	11	4.14911	17.7421	0.000126388	-2.01635	-4.04559	0.0895887	2.18884	4.55938	0.0157195
SCGB1D2	11	-2.39044	-5.24318	0.0447366	-2.14066	-4.40965	0.0888975	-4.51561	-22.8736	2.06665e-07
FCRL4	1	2.96499	7.80821	0.000720952	-1.71963	-3.29352	0.0888975	1.25032	2.37895	0.240399
CCL4L2	17	1.41168	2.66048	0.0602235	1.71335	3.27922	0.0882552	3.17734	9.04635	6.07012e-07
ASPG	14	-2.31349	-4.97085	0.00824213	1.95131	3.86726	0.0875617	-0.353117	-1.27732	0.827923
BGLAP	1	5.77336	54.6958	1e-10	-2.45058	-5.46637	0.087485	3.35422	10.2263	0.000231725
IGLL5	22	2.13451	4.39088	0.00502647	-1.52594	-2.87974	0.087485	0.650306	1.5695	0.468046
CYMP-AS1	1	-2.3779	-5.19778	0.0427986	2.09328	4.26718	0.087485	-0.262396	-1.19947	0.843666
PHLDA1	12	-1.11226	-2.16185	0.0416095	-1.0652	-2.09246	0.0869349	-2.12235	-4.35402	4.29735e-08
SAMSN1	21	1.10955	2.15779	0.169028	1.31279	2.48422	0.0865275	2.46473	5.52025	2.66289e-06
OLFML3	1	1.93803	3.83181	8.71346e-06	-1.02552	-2.03569	0.0851204	0.93903	1.91724	0.0506626
GALNT13	2	-1.70683	-3.26444	0.0134315	-1.8392	-3.57813	0.0849777	-3.49966	-11.311	3.80504e-08
LOC283710	15	2.15997	4.46905	0.00374646	-1.60664	-3.04542	0.0849777	0.607331	1.52344	0.480241
DNM3OS	1	1.37491	2.59351	0.0111253	-1.05505	-2.07779	0.0849777	0.339959	1.26572	0.659017
LINC01310	22	-0.638271	-1.55646	0.700672	-2.97496	-7.86233	0.0839378	-3.67748	-12.7948	0.00415905
EPX	17	0.410123	1.3288	0.758829	1.92952	3.80929	0.0836095	2.30695	4.94836	0.0039374
CRH	8	1.42554	2.68615	0.560202	3.22855	9.37329	0.0831192	4.73933	26.7104	0.00356423
PRSS33	16	0.953287	1.93628	0.372072	1.69623	3.24052	0.082356	2.70565	6.5235	4.26739e-06
POU2AF1	11	1.72623	3.30862	0.000435249	-1.13713	-2.19943	0.0814996	0.631531	1.54921	0.194199
ATP1B3	3	-1.08258	-2.11782	0.0470282	0.791722	1.73114	0.0810267	-0.287307	-1.22036	0.665672
COL8A1	3	1.22937	2.34465	0.0944562	1.32058	2.49767	0.0808243	2.563	5.90934	7.54692e-07
TEX15	8	0.829853	1.7775	0.732031	2.62636	6.17466	0.0808243	3.50928	11.3867	0.00393939
SCARNA13	14	0.903517	1.87062	0.750982	3.85042	14.4242	0.080717	4.80626	27.9788	0.00612208
TXNRD3NB	3	4.17384	18.0489	0.003844	-2.46846	-5.53451	0.080717	1.73233	3.32263	0.292158
PGA4	11	2.62761	6.18003	0.0249304	2.13895	4.40442	0.0806393	4.77908	27.4566	2.45659e-06
SHISA7	19	-3.18513	-9.09535	0.0367712	3.10164	8.58392	0.0805374	-0.00176909	-1.00123	0.998961
LONRF3	X	-0.964156	-1.95092	0.153227	-1.14621	-2.21332	0.0799883	-2.07181	-4.20415	9.66823e-07
PPEF1	X	1.42212	2.67979	0.0394194	-1.18016	-2.26602	0.0799465	0.256127	1.19427	0.797395
CYSRT1	9	-2.51754	-5.72604	0.000165943	1.59466	3.02024	0.0798903	-0.910997	-1.88034	0.378727
SPIB	19	2.81881	7.05578	2.06198e-06	-1.27121	-2.41364	0.0796346	1.59105	3.0127	0.000734446
KLF3	4	-1.22317	-2.33459	0.0157072	0.85716	1.81147	0.0794461	-0.351062	-1.2755	0.522026
LOC101928358	X	1.00976	2.01358	0.449975	2.08062	4.2299	0.0792908	3.19758	9.17416	0.000324762
B3GNT6	11	-2.67591	-6.39041	0.000194623	1.9026	3.73886	0.0784339	-0.766053	-1.70061	0.442624
APOC2	19	1.2913	2.44748	0.0690093	1.29621	2.45583	0.0781439	2.64149	6.23975	2.55295e-07
LGI3	8	-3.87733	-14.6957	0.000228184	2.10477	4.30128	0.0780636	-1.79667	-3.47417	0.0641493
RNU5E-1	1	-0.518261	-1.43223	0.872174	4.49135	22.4921	0.0776595	4.12547	17.4537	0.0103028
WBSCR17	7	-0.622075	-1.53909	0.551126	-1.60785	-3.04798	0.0771122	-2.17414	-4.51316	3.72344e-05
ELK2AP	14	4.32358	20.0228	2.19214e-05	-2.19641	-4.58336	0.0768679	2.14907	4.43541	0.0184444
EGF	4	-2.00632	-4.01757	0.00212086	-1.60336	-3.0385	0.0767032	-3.56169	-11.808	4.53315e-11
C1orf116	1	-1.57162	-2.97238	0.00248374	0.99566	1.99399	0.0767032	-0.550626	-1.46472	0.250367
SOX7	8	-2.28742	-4.88183	0.000127521	1.17326	2.25521	0.076558	-1.11218	-2.16172	0.0411372
CFB	6	1.74825	3.35952	0.00763521	-1.35422	-2.55659	0.0765289	0.471436	1.38649	0.436206
KANK4	1	-0.464345	-1.37969	0.665848	-1.7969	-3.47473	0.0764257	-2.19681	-4.58465	0.00155366
FOXN1	17	-2.95532	-7.75606	4.02011e-05	1.46156	2.75407	0.0757582	-1.46177	-2.75446	0.0191522
GLTP	12	-1.29761	-2.45821	0.00778919	0.844365	1.79547	0.0756984	-0.438791	-1.35547	0.493611
PRL	6	2.75532	6.75204	0.162318	3.25686	9.55903	0.0754113	6.24878	76.0451	0.000168381
LOC101928143	14	3.10151	8.58314	0.00152741	-1.99366	-3.98245	0.0753426	1.14771	2.21561	0.300139
PTX3	3	1.66521	3.17159	0.0252441	-1.52791	-2.88369	0.0753426	0.160019	1.1173	0.909466
PGLYRP3	1	-4.78232	-27.5182	7.4026e-05	2.40068	5.28052	0.0753366	-2.32626	-5.01503	0.0362407
HMMR	5	-1.78597	-3.4485	0.0445121	1.22957	2.34497	0.0753366	-0.532494	-1.44643	0.596215
GPR12	13	-0.0903684	-1.06464	0.951738	-2.13175	-4.38249	0.0752377	-2.17552	-4.5175	0.00495212
GINS1	20	-1.67886	-3.20175	0.0194771	1.11096	2.1599	0.0752208	-0.553997	-1.46815	0.486701
TCN1	11	-0.551957	-1.46607	0.619749	-1.7011	-3.25149	0.0742892	-2.20419	-4.60816	4.16414e-05
PDGFRL	8	1.4464	2.72527	0.00187014	-0.973963	-1.96423	0.0742892	0.492915	1.40729	0.38354
SERPINE1	7	0.36607	1.28884	0.750982	1.65798	3.15575	0.0742857	2.05995	4.16971	0.000745747
SOX8	16	-0.901072	-1.86745	0.242288	-1.52058	-2.86907	0.0742559	-2.35366	-5.11119	7.78659e-06
CEP55	10	-2.2126	-4.63509	0.00743769	1.34282	2.53647	0.0742559	-0.847231	-1.79904	0.343704
TRIM29	11	-1.45708	-2.74551	0.0123692	1.04429	2.06235	0.0742559	-0.400855	-1.32029	0.532421
SPAG4	20	1.44287	2.71861	0.0374845	-1.09014	-2.12894	0.0742559	0.406198	1.32519	0.618291
TMIGD2	19	1.5562	2.94078	0.0306398	-1.30732	-2.47482	0.0742559	0.312969	1.24226	0.751878
FAM111B	11	-1.75449	-3.37406	0.0373771	1.42974	2.69398	0.0742559	-0.317771	-1.2464	0.797925
CPNE5	6	1.87401	3.66549	0.000634902	-1.32637	-2.50772	0.0738309	0.595677	1.51118	0.349069
SCG3	15	1.86367	3.63933	0.035667	-1.60805	-3.04839	0.0735501	0.252268	1.19108	0.860218
C5orf46	5	-2.11033	-4.31791	0.01516	-2.03747	-4.10526	0.0735171	-4.09371	-17.0738	3.58626e-12
RACGAP1	12	-1.39996	-2.63894	0.0228702	0.936705	1.91415	0.0732264	-0.445673	-1.36195	0.538618
AQP3	9	-1.66406	-3.16907	0.00325755	1.02567	2.0359	0.0730491	-0.641152	-1.55957	0.271707
ORC1	1	-1.59332	-3.01744	0.0191044	1.15387	2.2251	0.0728674	-0.42867	-1.34599	0.630604
SPATA8	15	0.307861	1.23787	0.911566	3.17005	9.00081	0.0726508	3.58142	11.9705	0.00506872
IRS4	X	-0.112542	-1.08113	0.969007	3.28442	9.74339	0.071977	3.2363	9.42372	0.00711188
CKMT1A	15	-1.53238	-2.89262	0.00518598	1.04699	2.06621	0.071977	-0.472765	-1.38777	0.436693
IRF4	6	2.03393	4.09519	0.00034076	-1.41536	-2.66726	0.0718853	0.663461	1.58388	0.336625
BUB1B	15	-1.94858	-3.85995	0.0239284	1.34021	2.53188	0.0713312	-0.597469	-1.51306	0.499699
SLC17A9	20	1.55948	2.94748	0.00734344	-1.19237	-2.28528	0.0711275	0.411568	1.33013	0.489644
LOC101928381	9	-3.54683	-11.687	0.000327671	-2.49786	-5.64847	0.0710199	-6.08591	-67.9267	3.77713e-11
LCMT1-AS1	16	2.12511	4.36237	0.0408994	-1.8323	-3.56104	0.0710199	0.319272	1.2477	0.853455
PRC1	15	-1.7511	-3.36615	0.00282647	1.04785	2.06745	0.0703149	-0.687066	-1.61001	0.28867
NIPAL4	5	-3.69953	-12.9918	6.02261e-05	2.32262	5.00238	0.0703149	-1.36504	-2.57584	0.306602
PBK	8	-2.02923	-4.08188	0.0170017	1.36819	2.58146	0.0698794	-0.653743	-1.57324	0.5097
LY9	1	1.85415	3.61539	0.00045722	-1.13504	-2.19625	0.0696348	0.762183	1.69606	0.164941
CENPE	4	-2.01291	-4.03595	0.0197866	1.35073	2.55041	0.0694453	-0.638591	-1.55681	0.502535
AURKA	20	-1.53381	-2.89549	0.0276522	1.07898	2.11255	0.0693082	-0.432823	-1.34987	0.634768
VNN2	6	1.50558	2.8394	0.00772013	-1.22547	-2.33832	0.0692404	0.310385	1.24004	0.708068
MROH6	8	-1.21067	-2.31445	0.0200695	1.08551	2.12213	0.0691983	-0.0966383	-1.06928	0.918148
PTK6	20	-1.79078	-3.46001	1.90039e-05	0.962332	1.94846	0.0691367	-0.799428	-1.74041	0.0555829
S100A8	1	-4.14163	-17.6504	0.000455932	2.21553	4.64453	0.0691367	-1.90204	-3.7374	0.136673
CGNL1	15	-1.05935	-2.08399	0.0367665	-0.909133	-1.87792	0.0684426	-1.91836	-3.77993	1.42906e-09
RDH12	14	-4.68068	-25.6464	3.87821e-05	2.3629	5.14403	0.0684426	-2.32452	-5.00898	0.0362184
RNASE2	14	1.99891	3.99698	0.00572894	1.59812	3.02749	0.068167	3.62964	12.3774	7.81697e-10
NBPF10	1	-1.36689	-2.57914	0.0294922	1.28155	2.431	0.0680577	-0.0668486	-1.04743	0.950898
CSF3	17	2.45284	5.47491	0.00305201	-1.85976	-3.62947	0.0674346	0.635846	1.55385	0.626469
TRAPPC3L	6	1.09687	2.1389	0.342003	1.63901	3.11453	0.0672395	2.74955	6.72506	4.54835e-05
CRHBP	5	-0.426683	-1.34414	0.736589	-1.69628	-3.24065	0.067015	-2.07558	-4.21513	0.00176001
GBP6	1	-2.68894	-6.44842	0.000186202	1.41933	2.67461	0.0666606	-1.24399	-2.36853	0.111634
CCNB1	5	-1.57038	-2.96984	0.0191254	1.11879	2.17165	0.0666606	-0.432878	-1.34992	0.646566
NR0B1	X	0.311044	1.2406	0.863883	2.25258	4.76534	0.0664102	2.57289	5.94998	0.00667199
DPCR1	6	0.235051	1.17695	0.860379	2.23972	4.72305	0.0662171	2.46517	5.5219	0.00398021
CLIC3	9	-1.95128	-3.86718	0.0198704	1.46804	2.76646	0.0659594	-0.481716	-1.3964	0.722389
CRYBA2	2	0.229445	1.17238	0.884781	-2.48123	-5.58375	0.0654671	-2.24925	-4.75437	0.0474316
BPIFB2	20	-1.5498	-2.92776	0.155393	-2.44278	-5.43689	0.0641898	-3.96725	-15.6409	2.36237e-06
KCNK7	11	-2.52953	-5.77382	0.0010106	1.80225	3.48765	0.0641898	-0.721575	-1.64898	0.549213
ITGB8	7	-1.46252	-2.75589	0.0222402	1.24551	2.37102	0.0641898	-0.198384	-1.14741	0.832255
GABRA4	4	-0.126355	-1.09153	0.950371	-2.60193	-6.07098	0.0641753	-2.80949	-7.01036	0.0187771
TMOD3	15	-1.31667	-2.49091	0.0164275	0.872014	1.83022	0.063845	-0.421276	-1.33911	0.480838
MAP4K1	19	1.51673	2.86142	0.00165406	-1.10168	-2.14604	0.0635794	0.460448	1.37597	0.400341
COL11A1	1	4.00775	16.0862	2.7707e-09	-2.07749	-4.22073	0.0632061	1.92546	3.79859	0.0121964
CCL8	17	3.14159	8.82493	4.08696e-05	1.82735	3.54885	0.0625844	4.99176	31.8178	1e-10
SATB2	2	1.67992	3.2041	0.012476	-1.44341	-2.71963	0.0625143	0.223812	1.16782	0.81561
ANGPTL2	9	1.52003	2.86798	0.0105055	-1.36223	-2.57082	0.0625143	0.193157	1.14326	0.815748
PRRG4	11	-1.2162	-2.32334	0.0410354	1.11603	2.1675	0.0623405	-0.093923	-1.06727	0.918148
TNFRSF17	16	1.54787	2.92386	0.0192326	-1.41955	-2.67502	0.062114	0.173792	1.12802	0.881262
PROM2	2	-1.5959	-3.02284	0.000453496	0.882844	1.84401	0.0618993	-0.691758	-1.61525	0.0728755
MROH2A	2	-2.35983	-5.13309	0.032323	2.29762	4.91647	0.0618276	-0.0230964	-1.01614	0.98604
SAMD3	6	1.35794	2.56319	0.0140689	1.15662	2.22935	0.0618047	2.55518	5.8774	6.8333e-10
MCHR1	22	2.29997	4.92446	0.00668681	-1.66361	-3.16809	0.0618047	0.651689	1.57101	0.507374
SLAMF7	1	2.00276	4.00766	0.000226317	-1.28322	-2.43382	0.0607047	0.762591	1.69653	0.145962
OTOP2	17	-2.93346	-7.63942	0.0423212	2.99578	7.97663	0.0607047	0.0722236	1.05134	0.972979
SCN2A	2	-1.5429	-2.91379	0.0406958	1.59534	3.02165	0.0606411	0.0905648	1.06479	0.933126
HIF3A	19	-0.590584	-1.50586	0.505625	-1.47514	-2.78012	0.0601573	-2.02061	-4.05756	8.44815e-05
UGT1A7	2	-4.11036	-17.2719	0.00567778	2.60367	6.07831	0.0599531	-1.3953	-2.63043	0.297153
SIGLEC6	19	0.950801	1.93295	0.371004	1.38851	2.61808	0.0598843	2.37161	5.1752	4.48259e-05
TFF3	21	0.273359	1.20862	0.799449	1.68429	3.21381	0.0598843	2.01302	4.03626	0.0013825
MS4A6E	11	0.287161	1.22024	0.883546	2.69725	6.48564	0.0598843	3.06435	8.36492	0.00317241
LOC105371046	16	-0.235098	-1.17699	0.892711	-2.4812	-5.58363	0.0596031	-2.70777	-6.53312	0.0078529
HPN-AS1	19	-0.60388	-1.5198	0.603574	-1.92576	-3.79936	0.0593888	-2.51733	-5.72521	0.000137829
TFAP2A	6	-1.15056	-2.22	0.0026996	0.810882	1.75428	0.0592632	-0.317982	-1.24659	0.423316
RSPO2	8	2.92017	7.56935	0.0235377	-2.42884	-5.38461	0.0585826	0.518772	1.43274	0.810098
LINC01353	1	1.90304	3.73999	0.00643121	-1.41481	-2.66624	0.0580644	0.474505	1.38944	0.586659
ECM1	1	-2.13194	-4.38307	0.00951322	1.62498	3.08437	0.0580644	-0.464177	-1.37953	0.729067
EAF2	3	1.45364	2.73899	0.0013653	-1.0282	-2.03948	0.0573542	0.455534	1.37129	0.377563
PPARGC1B	5	-1.29438	-2.45272	0.0189817	0.960647	1.94618	0.0573542	-0.305123	-1.23552	0.652702
C6orf58	6	-1.16685	-2.24521	0.42901	-3.23522	-9.4167	0.0572001	-4.35461	-20.4582	6.01925e-05
C1QTNF7	4	1.86974	3.65467	0.00424994	-1.51405	-2.85611	0.0570763	0.364097	1.28708	0.721553
LINC01413	15	3.60452	12.1638	0.00718941	-2.17924	-4.52916	0.0563402	1.40303	2.64456	0.468468
TPTE2	13	1.77228	3.41593	0.0257112	-1.67689	-3.19738	0.0561448	0.146761	1.10708	0.904941
MYOT	5	-1.67845	-3.20083	0.00820085	1.30436	2.46974	0.0560372	-0.350404	-1.27492	0.686812
MANSC1	12	-1.26626	-2.40537	0.0124269	-1.02991	-2.0419	0.0554662	-2.262	-4.79655	2.77766e-10
TTK	6	-1.92241	-3.79056	0.0236756	1.36289	2.57201	0.0552105	-0.546451	-1.46049	0.570352
TRDN	6	-1.16802	-2.24703	0.370568	-2.7828	-6.88188	0.0551077	-3.99131	-15.9039	4.71494e-05
PIK3R6	17	1.13339	2.19373	0.0370268	1.13327	2.19356	0.0549919	2.30942	4.95685	4.24815e-09
RYR1	19	-1.10918	-2.15723	0.00637965	0.80344	1.74526	0.0549393	-0.288096	-1.22103	0.56623
SCGB1A1	11	2.06614	4.18764	0.0481506	-2.18317	-4.54149	0.0547153	-0.101929	-1.07321	0.949108
RD3	1	0.552693	1.46682	0.750982	2.07269	4.20669	0.0545627	2.67383	6.38122	0.000946761
SLC13A5	17	1.88918	3.70424	0.0244945	-1.77221	-3.41577	0.0543341	0.0794281	1.0566	0.952223
IQGAP3	1	-1.96756	-3.91105	0.00895389	1.40104	2.64091	0.0539878	-0.554849	-1.46902	0.573633
SENP3-EIF4A1	17	-2.54704	-5.84435	0.0120784	2.07656	4.218	0.0539337	-0.437584	-1.35433	0.736782
IL10	1	1.464	2.75873	0.0648062	1.66034	3.16092	0.0535965	3.16414	8.964	3.45997e-08
CLCA4	1	-3.97477	-15.7226	2.19021e-07	1.87281	3.66246	0.0534853	-2.10395	-4.29884	0.00398017
IL12B	5	2.15794	4.46277	0.0207236	-1.73647	-3.33219	0.0528072	0.465522	1.38082	0.772005
CKAP2L	2	-2.14102	-4.41074	0.00816656	1.48875	2.80646	0.0528072	-0.631004	-1.54864	0.528189
IGFL2-AS1	19	-3.1236	-8.71561	0.0111253	2.44853	5.45861	0.0528072	-0.703912	-1.62892	0.64725
TIAM1	21	-1.45216	-2.73618	0.0253673	1.0781	2.11125	0.0528072	-0.357297	-1.28102	0.676699
PTPRVP	1	1.61063	3.05384	0.0229541	-1.40664	-2.6512	0.05266	0.263378	1.20029	0.787479
CDC20	1	-1.4233	-2.68198	0.0253673	1.30501	2.47086	0.0525481	-0.0876526	-1.06264	0.939538
ITGAM	16	1.45554	2.74259	0.0149651	1.326	2.50706	0.0523787	2.83017	7.11158	1.2842e-10
MC4R	18	2.27713	4.84713	0.00462436	-1.73126	-3.32018	0.0523268	0.552505	1.46663	0.601435
KIT	4	-1.17574	-2.25908	0.0379643	1.18781	2.27807	0.0521117	0.0360795	1.02532	0.972979
KCNH8	3	-1.38545	-2.61254	0.0720106	-1.5582	-2.94487	0.0519424	-2.91841	-7.56013	9.58327e-08
SOWAHC	2	-1.76416	-3.39675	0.001979	1.08867	2.12678	0.0515882	-0.654447	-1.57401	0.299795
CCR6	6	1.2158	2.3227	0.0422879	-1.15727	-2.23035	0.0515127	0.0986754	1.07079	0.916482
HLA-DRB6	6	3.79092	13.8414	5.50492e-07	-1.80332	-3.49023	0.0512911	2.06743	4.19138	0.000914866
PADI4	1	1.55053	2.92925	0.1649	1.74431	3.35035	0.0509783	3.35867	10.2579	1.31148e-07
MRGPRX3	11	-1.08659	-2.12371	0.36597	-2.17558	-4.51768	0.0509783	-3.24468	-9.47866	2.45659e-06
PKMYT1	16	-1.89028	-3.70707	0.021855	1.66306	3.16687	0.050766	-0.211985	-1.15828	0.886111
MPO	17	-1.00383	-2.00531	0.257549	-1.70205	-3.25362	0.0503775	-2.64302	-6.24636	1.25004e-06
PRPH	12	0.191142	1.14167	0.872174	-1.6753	-3.19385	0.0499944	-1.46619	-2.76291	0.00866713
BFSP2	3	2.46736	5.53029	0.000612908	-1.74442	-3.35061	0.0499944	0.762411	1.69632	0.486227
LAMB4	7	-3.55949	-11.79	2.40624e-08	1.68854	3.2233	0.0496148	-1.84772	-3.59932	0.00358809
TMEM210	9	-0.0994875	-1.07139	0.942322	-2.03032	-4.08494	0.0495247	-2.08889	-4.25422	0.00518656
B4GALNT1	12	0.891244	1.85477	0.339542	-1.74563	-3.35342	0.0493736	-0.791102	-1.7304	0.35932
DLGAP5	14	-1.85078	-3.60694	0.0328565	1.41935	2.67465	0.0493722	-0.408952	-1.32772	0.728488
MTRNR2L8	11	-1.0732	-2.1041	0.365211	2.09562	4.27409	0.0491207	1.07316	2.10404	0.259782
MOXD1	6	0.597287	1.51287	0.301512	-1.23197	-2.34888	0.0491207	-0.60448	-1.52043	0.342082
KPNA2	17	-1.18193	-2.26881	0.0581048	1.02524	2.03529	0.0490315	-0.137162	-1.09974	0.893383
OIT3	10	2.36842	5.16376	0.0268152	-1.89977	-3.73153	0.048995	0.459309	1.37488	0.648508
LOC284865	22	0.441206	1.35774	0.792882	2.19604	4.5822	0.0489348	2.68391	6.42597	0.00105573
CLCA2	1	-4.14444	-17.6849	4.01206e-07	1.99954	3.99871	0.0488415	-2.13844	-4.40287	0.00931544
TNFRSF12A	16	0.219463	1.1643	0.752001	1.14636	2.21355	0.0488254	1.37415	2.59215	0.00105323
MMP27	11	-0.511525	-1.42556	0.663615	1.61486	3.06281	0.0486932	1.1189	2.17182	0.0888167
CBS	21	-1.29888	-2.46038	0.0193452	-1.20066	-2.29845	0.0486764	-2.45294	-5.47531	1.56508e-10
PCDHGA1	5	-3.40701	-10.6075	0.106918	4.23691	18.8555	0.0486764	0.923636	1.89689	0.431494
SLC25A48	5	-0.317934	-1.24654	0.827122	-2.03316	-4.09301	0.0484948	-2.29892	-4.9209	0.000989296
GLDC	9	0.684599	1.60726	0.444082	1.45415	2.73995	0.0484946	2.16414	4.482	0.000116237
SAA2	11	2.00963	4.02679	0.0143948	-1.78778	-3.45282	0.04819	0.315897	1.24479	0.799499
DSG1-AS1	18	-4.96941	-31.3287	0.00384692	3.98874	15.8756	0.048108	-0.980896	-1.97369	0.588016
SDPR	2	0.140108	1.10199	0.873145	1.01439	2.02006	0.0480716	1.18951	2.28075	0.000629282
SKA3	13	-1.49424	-2.81715	0.0488557	1.28787	2.44167	0.0480716	-0.187887	-1.13909	0.873884
OPCML	11	-0.183351	-1.13552	0.872174	-1.48942	-2.80777	0.0474276	-1.63804	-3.11243	0.00183766
LINC00681	8	-0.128909	-1.09347	0.946047	-2.96014	-7.78197	0.0474276	-3.01722	-8.09604	0.00535586
ERVMER34-1	4	-1.3104	-2.48011	0.118325	1.44394	2.72064	0.0474276	0.162378	1.11913	0.885914
PLEKHA1	10	-1.01896	-2.02646	0.0960359	1.07637	2.10872	0.0474276	0.0751297	1.05346	0.932726
CTXN3	5	0.174611	1.12866	0.912449	-2.54531	-5.83735	0.0473524	-2.35583	-5.11888	0.0089086
AR	X	0.00702589	1.00488	0.99217	-1.2653	-2.40377	0.0473524	-1.23146	-2.34804	0.0119724
LGALS9C	17	-0.985498	-1.98	0.106221	1.26202	2.39832	0.0473524	0.3125	1.24186	0.651555
PRELP	1	1.23663	2.35647	0.043546	-1.56642	-2.96168	0.0473524	-0.312848	-1.24216	0.785113
CLEC4GP1	19	1.38447	2.61075	0.19813	1.97788	3.93915	0.0471588	3.37988	10.4099	5.01517e-07
RNVU1-7	1	0.669696	1.59074	0.599028	2.8593	7.25663	0.0471133	3.5356	11.5963	0.000381714
GAPT	5	1.20512	2.30556	0.128753	1.47375	2.77743	0.0470133	2.72524	6.61268	5.13988e-07
CHRM1	11	-1.01171	-2.01629	0.352287	-2.17638	-4.52019	0.0468301	-3.13524	-8.78622	7.02023e-07
PCSK2	20	-0.245051	-1.18513	0.866066	-2.19576	-4.5813	0.0466322	-2.38444	-5.2214	0.00199385
FAM225A	9	1.77185	3.41492	0.016248	-1.80656	-3.49807	0.0460828	0.012871	1.00896	0.991624
CILP2	19	4.42029	21.4112	6.70219e-12	-1.91864	-3.78066	0.0457813	2.51453	5.71413	0.000409397
OASL	12	0.162248	1.11903	0.860174	1.80223	3.48759	0.0455051	1.98586	3.96098	0.00158138
LOC100130111	15	0.509426	1.42348	0.674384	-1.97451	-3.92994	0.0454216	-1.40486	-2.64792	0.0620972
UCN2	3	-0.925292	-1.89907	0.173316	1.35674	2.56106	0.0454216	0.451738	1.36769	0.590596
TNFSF11	13	3.92134	15.151	1.62622e-07	-1.60073	-3.03298	0.0452238	2.32398	5.0071	3.53973e-05
PTGDS	9	1.51003	2.84816	0.0289242	-1.74944	-3.36227	0.0450152	-0.194439	-1.14428	0.89504
KIFC1	6	-1.67226	-3.18714	0.0234001	1.3132	2.48493	0.0449603	-0.339249	-1.2651	0.731973
CA3-AS1	8	-0.472509	-1.38752	0.630889	-1.55211	-2.93245	0.0446707	-2.02086	-4.05825	6.20689e-06
SGCA	17	0.160575	1.11773	0.89101	-1.72239	-3.29982	0.0446707	-1.50312	-2.83455	0.0290403
KCNE3	11	-0.138637	-1.10086	0.869716	1.00486	2.00675	0.0446707	0.887763	1.8503	0.0425692
RNASE3	14	1.16126	2.23653	0.38626	2.12865	4.37309	0.0446587	3.29316	9.80256	6.57381e-05
RASAL1	12	-0.968485	-1.95679	0.198165	-1.58505	-3.00018	0.044522	-2.48337	-5.59203	1.82764e-08
LCNL1	9	0.0485651	1.03424	0.973993	-2.15552	-4.4553	0.044522	-2.05236	-4.14785	0.0125644
SFTA1P	10	2.13488	4.39199	0.00310278	-1.594	-3.01885	0.044522	0.582379	1.49732	0.610487
PTPRH	19	-1.84682	-3.59706	0.00996539	1.41967	2.67524	0.044522	-0.416728	-1.3349	0.632759
COCH	14	0.710402	1.63626	0.369038	-1.34383	-2.53825	0.0445076	-0.592055	-1.50739	0.391879
GTSE1	22	-1.79667	-3.47416	0.0247079	1.33408	2.52116	0.0443119	-0.441179	-1.35771	0.665724
IFNG-AS1	12	2.42529	5.37138	0.00672104	-1.99946	-3.99851	0.0443119	0.459503	1.37507	0.735577
LOC105369747	12	2.57552	5.96087	0.00424489	-1.78651	-3.4498	0.0441239	0.852086	1.80511	0.316544
MEF2C-AS1	5	1.80368	3.49109	0.0190803	-1.62681	-3.0883	0.0439427	0.208362	1.15538	0.874163
ERCC6L	X	-1.93521	-3.82433	0.00557367	1.54837	2.92486	0.0437907	-0.369153	-1.29159	0.737986
SNORA73B	1	1.13134	2.19061	0.461773	3.222	9.33082	0.0434186	4.38945	20.9582	0.000127989
FGF22	19	-0.502	-1.41618	0.647325	-1.87089	-3.65757	0.0431983	-2.35598	-5.11941	0.000115812
LOC100505942	16	0.963821	1.95047	0.227538	-1.38093	-2.60436	0.0431983	-0.378677	-1.30015	0.706862
MELK	9	-1.69388	-3.23526	0.0274006	1.37315	2.59036	0.043143	-0.30826	-1.23821	0.787022
GNE	9	-1.54122	-2.91041	4.43639e-05	0.853941	1.80743	0.0428615	-0.662061	-1.58234	0.0942628
GDF5	20	0.225257	1.16899	0.859748	-1.71253	-3.27735	0.0426884	-1.41929	-2.67454	0.0282359
EDN2	1	1.61253	3.05789	0.131324	1.60624	3.04458	0.0424163	3.25238	9.52936	1.56109e-09
ANKRD2	10	-0.937497	-1.9152	0.313257	1.49034	2.80955	0.041885	0.573932	1.48858	0.48474
SYT3	19	-0.985743	-1.98033	0.465132	1.8047	3.49356	0.041611	0.909417	1.87829	0.296584
CD6	11	1.23199	2.3489	0.0160604	-1.09757	-2.13994	0.0415	0.184656	1.13655	0.807337
IGHV1OR15-3	15	3.7019	13.0132	6.69251e-07	-1.95149	-3.86773	0.0411681	1.80495	3.49417	0.00379864
CDH13	16	-0.70386	-1.62886	0.357376	1.15006	2.21923	0.0411681	0.47291	1.38791	0.427246
ALX1	12	0.200496	1.14909	0.865897	-1.84551	-3.5938	0.0410467	-1.62362	-3.08146	0.0190509
SULT1A2	16	0.925766	1.89969	0.176354	-1.31521	-2.48839	0.0409918	-0.335302	-1.26164	0.69401
PRODH	22	-1.3716	-2.58757	0.00563673	1.18401	2.27207	0.0409918	-0.169958	-1.12503	0.829843
GRAP	17	0.81135	1.75485	0.137877	-1.05226	-2.07378	0.0409375	-0.193356	-1.14342	0.810098
MAFA	8	1.2167	2.32415	0.278603	2.02582	4.07225	0.0409003	3.07772	8.44279	5.81348e-05
LOC285484	4	0.362606	1.28575	0.816477	-2.24008	-4.72424	0.0409003	-1.8512	-3.60801	0.0442765
CROT	7	-1.19332	-2.28678	0.00629547	0.840646	1.79085	0.0409003	-0.33714	-1.26325	0.50803
P2RX3	11	3.20199	9.20226	0.0611286	-2.85424	-7.23123	0.0409003	0.346569	1.27153	0.918148
LINC01105	2	2.97409	7.8576	0.0624697	-2.87928	-7.35782	0.0409003	0.0934788	1.06694	0.972979
DLL1	6	0.296638	1.22828	0.713263	1.03519	2.04938	0.0406768	1.35362	2.55552	0.000127989
MKI67	10	-1.87008	-3.65553	0.0118753	1.45791	2.74711	0.0406379	-0.382882	-1.30394	0.737937
SLC39A2	14	-4.26862	-19.2744	8.16822e-07	2.07191	4.20442	0.0405808	-2.18751	-4.55517	0.0170036
LOC101926892	8	0.0751556	1.05347	0.969007	2.5875	6.01055	0.0405308	2.7237	6.60563	0.00375646
FAM83A	8	-2.99776	-7.98757	0.000178742	1.93428	3.82187	0.0405256	-1.04484	-2.06313	0.315395
SLK	10	-1.10473	-2.15059	0.00779015	0.807811	1.75055	0.040217	-0.281306	-1.21529	0.583837
LOC101927476	X	-1.02354	-2.0329	0.547238	2.70107	6.50283	0.0400607	1.71838	3.29066	0.0380902
MYO1H	12	0.988239	1.98376	0.191972	-1.57088	-2.97085	0.0400607	-0.563313	-1.47766	0.521459
LINC01114	2	2.58148	5.98554	0.102602	-3.2536	-9.53741	0.0400607	-0.709799	-1.63558	0.810098
LOC100130238	12	-0.11734	-1.08473	0.926464	1.33773	2.52754	0.0400574	1.25375	2.3846	0.0479707
LINC00202-2	10	1.92289	3.79182	0.208006	-3.19729	-9.17237	0.039886	-1.26742	-2.40731	0.498159
GRM8	7	0.307982	1.23797	0.853507	1.94409	3.84794	0.0397073	2.28139	4.86147	0.000897816
ARHGAP26-AS1	5	0.793406	1.73316	0.552576	-2.38127	-5.20996	0.0397073	-1.53772	-2.90335	0.103509
LOC105376382	10	-1.17911	-2.26436	0.2167	1.71335	3.27921	0.0397073	0.54922	1.46329	0.598586
PKP3	11	-1.62023	-3.07424	0.00337338	1.21779	2.3259	0.0397073	-0.39012	-1.3105	0.623344
SPTB	14	-1.30134	-2.46457	0.00391901	1.01189	2.01656	0.0397073	-0.258602	-1.19632	0.662134
LINC01215	3	1.54237	2.91273	0.0789555	-1.67077	-3.18386	0.0397073	-0.101365	-1.07279	0.932658
TSPAN11	12	1.39678	2.63313	0.00121836	-1.10091	-2.1449	0.0395736	0.324091	1.25188	0.633218
LOC101927960	2	0.409285	1.32803	0.772664	-2.16758	-4.4927	0.0393818	-1.73899	-3.33802	0.0645539
ZPBP2	17	0.864375	1.82055	0.537617	-2.63818	-6.22545	0.0393818	-1.78188	-3.43875	0.182998
PCSK1	5	-1.47198	-2.77402	0.101119	2.49947	5.65478	0.0393818	1.13968	2.20333	0.302537
CENPF	1	-1.58306	-2.99604	0.0333002	1.21589	2.32283	0.0393818	-0.349397	-1.27403	0.72371
NPY4R	10	-1.90282	-3.73944	0.0585328	1.80907	3.50416	0.0393818	-0.0540041	-1.03814	0.967101
PIGR	1	-0.344698	-1.26989	0.753589	-1.616	-3.06524	0.0393157	-1.89163	-3.71055	0.000313402
MAFA-AS1	8	-0.404064	-1.32323	0.807686	2.35115	5.1023	0.0392428	1.98149	3.949	0.0333284
LOC105371485	17	0.177277	1.13075	0.929866	-2.6089	-6.1004	0.0392428	-2.37877	-5.20094	0.0365056
FABP4	8	1.83321	3.5633	0.0103034	-1.95043	-3.8649	0.0392428	-0.0828058	-1.05908	0.949851
PLA2G2F	1	-6.75463	-107.98	6.15717e-05	4.39444	21.0309	0.0392423	-2.3425	-5.07181	0.114127
HN1	17	-0.648363	-1.56739	0.26674	1.03683	2.05172	0.0390808	0.407637	1.32651	0.575141
PCP4	21	-0.078995	-1.05628	0.951738	-1.76657	-3.40244	0.0390475	-1.80431	-3.49263	0.000960157
TMPRSS11D	4	-2.83418	-7.13136	2.20848e-05	1.36308	2.57234	0.0389723	-1.46034	-2.75174	0.018017
SLITRK5	13	-1.08059	-2.1149	0.170154	-1.88873	-3.70308	0.0389036	-2.92426	-7.59084	1.02277e-06
GSTA5	6	0.74197	1.67246	0.573662	-2.24033	-4.72504	0.0389036	-1.50241	-2.83315	0.134853
NTM	11	0.865007	1.82135	0.16985	1.38682	2.61502	0.0387021	2.27523	4.84074	9.10434e-07
SAA4	11	2.86688	7.29488	0.00301129	-2.36543	-5.15308	0.0387021	0.587071	1.50219	0.705157
ADCY8	8	-0.97011	-1.95899	0.386036	-2.45989	-5.50174	0.0384549	-3.37585	-10.3808	4.68511e-06
B3GNT8	19	-0.821674	-1.76746	0.280306	1.14193	2.20677	0.0384549	0.343231	1.26859	0.704129
POPDC3	6	2.36441	5.14941	0.0606953	-2.76111	-6.77918	0.0384549	-0.37794	-1.29948	0.811265
FDCSP	4	1.32246	2.50092	0.313363	-2.62588	-6.17261	0.0383801	-1.21157	-2.31589	0.372403
LINC01121	2	1.2699	2.41144	0.219057	-1.86729	-3.64845	0.0383439	-0.5979	-1.51351	0.659017
TYMSOS	18	-1.61229	-3.05737	0.0779637	1.69043	3.22752	0.0382182	0.105034	1.07552	0.939131
RNU1-3	1	1.51276	2.85356	0.147712	2.73085	6.63846	0.038205	4.2362	18.8461	3.44575e-06
LOC100130370	17	-0.224249	-1.16817	0.869716	-1.74024	-3.34092	0.038205	-1.92732	-3.80347	0.00110936
LOC101927269	7	0.0381978	1.02683	0.982004	-3.16258	-8.95432	0.038205	-3.17862	-9.05437	0.0203411
DDX58	9	-0.319021	-1.24748	0.480384	1.04019	2.0565	0.038205	0.752975	1.68526	0.0649523
PLEKHN1	1	-1.90622	-3.74825	0.00386347	1.36293	2.57207	0.038205	-0.530425	-1.44435	0.532421
FAM25C	10	-3.15004	-8.87682	0.061904	3.72242	13.1995	0.0379616	0.532482	1.44642	0.845462
LIPN	10	-2.40474	-5.29538	0.17951	3.10059	8.57769	0.0376871	0.707265	1.63271	0.644346
TBX10	11	1.98392	3.95566	0.134053	-2.64128	-6.23885	0.0376871	-0.648968	-1.56805	0.646042
SNX31	8	-0.830767	-1.77863	0.397575	1.56112	2.95083	0.0376158	0.763812	1.69797	0.350341
LINC01198	13	0.477912	1.39273	0.781677	-2.96114	-7.78738	0.0375707	-2.51963	-5.73437	0.0289741
SERF1A	5	-1.98447	-3.95719	0.182571	2.97938	7.88647	0.0375707	1.02751	2.0385	0.563539
CES3	16	-0.410217	-1.32889	0.579608	-1.21502	-2.32145	0.037416	-1.56584	-2.96051	1.13379e-06
MS4A4A	11	2.01565	4.04363	9.62088e-05		2.6199	0.0371738	3.43629	10.825	1e-10
GPR55	2	-0.0787578	-1.05611	0.945268	-1.50123	-2.83084	0.0370765	-1.52421	-2.8763	0.0102707
OAZ3	1	0.289235	1.22199	0.750982	-1.18749	-2.27757	0.0370765	-0.84994	-1.80243	0.109977
CD5	11	0.638505	1.55672	0.299681	-1.20711	-2.30875	0.0370765	-0.514179	-1.42818	0.400725
CNTFR	9	-0.361699	-1.28494	0.735071	-2.00608	-4.01689	0.036891	-2.32282	-5.00308	0.000606668
LINC00880	3	1.62488	3.08417	0.0284807	-1.57945	-2.98857	0.0364416	0.0966851	1.06931	0.934973
DUOXA1	15	-0.716194	-1.64284	0.286298	1.08681	2.12404	0.0363824	0.378768	1.30023	0.527686
KIF2C	1	-1.70978	-3.2711	0.00785665	1.3205	2.49752	0.0362908	-0.36267	-1.2858	0.720591
GDPD2	X	-1.83061	-3.55687	0.0167989	2.21178	4.63246	0.0359994	0.397444	1.31717	0.785429
MPP4	2	-0.65098	-1.57023	0.612814	1.60742	3.04706	0.0359474	0.973212	1.96321	0.206018
TAS2R5	7	-3.3205	-9.99013	0.00445444	2.55524	5.87764	0.0359474	-0.718874	-1.6459	0.520754
FAM225B	9	2.931	7.6264	0.000778019	-2.12691	-4.3678	0.0359474	0.826636	1.77355	0.532421
SLC5A7	2	-2.27758	-4.84864	0.0987806	2.68215	6.4181	0.0359474	0.460756	1.37626	0.754018
LOC100506682	7	0.0775278	1.05521	0.966755	-2.40149	-5.28348	0.0359418	-2.31064	-4.96104	0.0025543
ANO1-AS2	11	-1.13529	-2.19663	0.298017	-2.47482	-5.55898	0.0359374	-3.57058	-11.881	1.64758e-06
ANGPTL1	1	-0.798418	-1.73919	0.343764	-1.79563	-3.47166	0.0359374	-2.55529	-5.87787	4.90638e-06
ACY3	11	0.873962	1.83269	0.259635	-1.39058	-2.62185	0.0359374	-0.465678	-1.38097	0.565065
FXYD6	11	0.794933	1.735	0.129069	-1.04965	-2.07003	0.0356311	-0.219626	-1.16443	0.761349
SYCP2L	6	-0.208265	-1.1553	0.85391	1.47639	2.78252	0.0354922	1.29986	2.46204	0.0163498
KIF23	15	-2.20002	-4.59487	0.0117332	1.4773	2.78427	0.0354922	-0.70854	-1.63415	0.439236
GTSF1L	20	3.45412	10.9595	0.00404435	-2.18173	-4.53696	0.0354816	1.31987	2.49644	0.432401
THBS1	15	-0.352306	-1.2766	0.64304	1.40011	2.63922	0.035439	1.07744	2.11028	0.0530025
CHRM3	1	-1.08617	-2.12309	0.171944	-1.81648	-3.5222	0.0353912	-2.85832	-7.25171	7.9179e-07
NDP	X	2.01021	4.0284	0.00174247	-1.62405	-3.0824	0.0350471	0.428033	1.3454	0.698462
RNU1-4	1	1.19471	2.28899	0.299681	2.75044	6.72923	0.0349618	3.93043	15.2467	1.28044e-05
SLC6A6	3	-0.417125	-1.33526	0.545328	1.19047	2.28227	0.0349546	0.790384	1.72953	0.11319
FAM30A	14	2.23257	4.69972	0.000521205	-1.70952	-3.27051	0.0349546	0.572948	1.48756	0.498879
LOC389705	9	1.36818	2.58145	0.145706	-1.76483	-3.39834	0.0349546	-0.375373	-1.29717	0.762076
S100P	4	-1.1528	-2.22345	0.0509339	1.48677	2.8026	0.0344331	0.366502	1.28922	0.683693
TTC24	1	1.47499	2.77982	0.0253269	-1.51558	-2.85913	0.0344331	-0.00197561	-1.00137	0.998706
STAC	3	0.314926	1.24395	0.734639	1.1937	2.28738	0.0341382	1.5464	2.92087	0.000351908
AATBC	21	-1.01073	-2.01493	0.0993744	1.09066	2.12971	0.0339964	0.102668	1.07376	0.913828
MS4A2	11	1.08575	2.12247	0.143157	1.19994	2.2973	0.0335394	2.31513	4.97648	1.31148e-07
FGF1	5	0.324631	1.25234	0.660287	1.14266	2.20788	0.0334375	1.50559	2.83941	7.06091e-05
DRD1	5	0.4879	1.4024	0.734615	2.00726	4.02017	0.0334375	2.50363	5.67111	0.000217203
GPT	8	-0.261954	-1.1991	0.77744	-1.53428	-2.89645	0.0334375	-1.74336	-3.34813	0.000219006
MACC1	7	-1.26736	-2.4072	0.00568991	1.04514	2.06357	0.0329062	-0.204723	-1.15246	0.778563
CFC1B	2	0.161891	1.11875	0.931038	-2.16601	-4.4878	0.0328792	-1.98013	-3.94528	0.0787957
KIF14	1	-2.47874	-5.5741	0.00436782	1.72037	3.2952	0.0328792	-0.740676	-1.67096	0.436693
HOXC4	12	2.2876	4.88244	0.00533368	-1.84261	-3.58657	0.0327821	0.483644	1.39827	0.680933
PPP1R13L	19	-1.05426	-2.07665	0.0109096	0.925925	1.8999	0.0327821	-0.106946	-1.07695	0.87131
KLK2	19	0.419169	1.33716	0.80238	-2.20895	-4.62338	0.0323209	-1.7571	-3.38019	0.115953
DLX5	7	-0.378735	-1.3002	0.637844	-1.46267	-2.75618	0.0319091	-1.8044	-3.49284	0.000222199
LOC105377621	4	1.02416	2.03378	0.126107	-1.2023	-2.30106	0.0318638	-0.142957	-1.10417	0.890453
TMPRSS11E	4	-4.86065	-29.0536	1.52712e-08	2.06155	4.17433	0.0315145	-2.75899	-6.76922	0.00124436
CD27	12	1.62036	3.07452	0.0111322	-1.36263	-2.57153	0.0315145	0.308285	1.23823	0.732221
COL9A1	6	-0.634385	-1.55228	0.510699	-1.79856	-3.47872	0.0313092	-2.39753	-5.26899	2.99709e-05
COX6B2	19	-0.0380386	-1.02672	0.971375	1.31726	2.49192	0.0313092	1.28541	2.43751	0.00482729
GGT8P	2	-3.18175	-9.07407	0.00360055	2.72061	6.59151	0.0310403	-0.446914	-1.36312	0.735098
LINC01913	2	-1.45326	-2.73827	0.246563	-2.95984	-7.78038	0.0310392	-4.41954	-21.4	1.1582e-06
CST1	20	1.99706	3.99186	0.225727	2.50801	5.68835	0.0308532	4.54716	23.3793	1.93366e-08
LINC01395	11	-0.0717726	-1.05101	0.957579	-2.12606	-4.36523	0.0307743	-2.16628	-4.48864	0.000455492
NRG3	10	-1.97933	-3.94309	0.0211707	-2.46671	-5.5278	0.0306587	-4.39321	-21.0131	1.16282e-10
BARX2	11	-1.13526	-2.19658	0.107838	-1.67877	-3.20154	0.0306587	-2.78243	-6.88011	1.13044e-09
PROS1	3	1.12538	2.18159	0.00980287	-1.06963	-2.09889	0.0306587	0.0747886	1.05321	0.918148
HILS1	17	1.65347	3.14589	0.172849	-2.4288	-5.38444	0.0305087	-0.753408	-1.68577	0.630231
BFSP2-AS1	3	1.46299	2.75679	0.0649962	-1.71911	-3.29233	0.0302753	-0.219281	-1.16415	0.869884
ST3GAL5-AS1	2	-0.135599	-1.09855	0.923082	-1.95193	-3.86892	0.0301669	-2.07583	-4.21586	0.0018487
DLGAP1-AS5	18	-0.581705	-1.49662	0.590709	-2.38733	-5.23188	0.0299329	-2.91675	-7.55143	1.30763e-05
HPN	19	1.65376	3.14653	0.0210928	-1.73203	-3.32194	0.029922	-0.047505	-1.03348	0.972979
TACR1	2	0.977414	1.96893	0.0985113	1.14507	2.21157	0.0297424	2.15944	4.46741	8.63634e-09
GCLC	6	-1.07493	-2.10662	0.0689706	1.23515	2.35406	0.0295099	0.163788	1.12022	0.826621
HP	16	-0.628656	-1.54612	0.673168	-2.70921	-6.53965	0.0295043	-3.26834	-9.6354	0.000254605
RNU1-2	1	1.60074	3.03299	0.102816	2.74794	6.71755	0.0294882	4.3303	20.1164	6.03707e-07
FAM25BP	10	-2.72391	-6.60662	0.0394194	3.37974	10.4088	0.0294882	0.629846	1.5474	0.762076
ACTN3	11	1.45281	2.73741	0.141371	-1.78243	-3.44006	0.0294882	-0.277679	-1.21224	0.825861
IL1RAP	3	-0.850227	-1.80278	0.264137	1.26852	2.40915	0.0294515	0.437013	1.3538	0.550687
TMEM119	12	2.45636	5.48829	5.46473e-08	-1.16424	-2.24116	0.0293887	1.31054	2.48034	0.00146095
LINC00896	22	0.529343	1.44327	0.596324	1.41725	2.67077	0.029317	1.98022	3.94553	5.68463e-05
HTN3	4	-1.41494	-2.66648	0.160918	-2.68685	-6.43907	0.0292666	-4.09504	-17.0895	4.30682e-08
RRM2	2	-1.85258	-3.61146	0.0288961	1.53504	2.89797	0.0282285	-0.29484	-1.22675	0.811449
NRXN1	2	-0.113486	-1.08184	0.924037	-1.99048	-3.9737	0.028135	-2.0579	-4.16378	0.00383917
SIGLEC12	19	0.96165	1.94754	0.470657	1.84853	3.60132	0.0280921	2.8559	7.23955	3.82894e-06
KRT81	12	-1.11607	-2.16756	0.212296	-1.62043	-3.07467	0.027916	-2.67438	-6.38364	1.76215e-07
FAM138B	2	1.52889	2.88563	0.262553	-2.62711	-6.17788	0.027916	-1.0152	-2.02118	0.492687
REEP4	8	-1.15113	-2.22088	0.01516	0.961293	1.94705	0.0278806	-0.172994	-1.1274	0.815956
IFIT3	10	-0.407644	-1.32652	0.431384	1.70451	3.25917	0.0278558	1.31127	2.48159	0.0369504
CLEC3B	3	0.497943	1.4122	0.532838	-1.4485	-2.72923	0.0278558	-0.900307	-1.86646	0.139475
LINC01857	2	2.96626	7.81508	0.000245997	-1.95094	-3.86627	0.027778	1.08104	2.11556	0.189237
MAPT	17	-0.473891	-1.38885	0.59863	-1.63845	-3.11331	0.02768	-2.05757	-4.16284	3.99725e-05
NMU	4	-2.98691	-7.92776	6.45595e-05	2.01731	4.04829	0.0274089	-0.981746	-1.97485	0.345801
S100A16	1	-1.46783	-2.76605	0.0148263	1.31383	2.486	0.0270844	-0.142588	-1.10388	0.90597
FOLH1	11	-1.4501	-2.73228	0.0182032	-1.55915	-2.9468	0.0266853	-2.95901	-7.7759	9.18241e-11
TMEM163	2	1.16254	2.23852	0.14547	-1.66075	-3.16181	0.0266853	-0.452394	-1.36831	0.593229
COL13A1	10	2.69002	6.45321	1.37445e-06	-1.57091	-2.97092	0.0266794	1.14359	2.20931	0.044367
FAM78B	1	0.309104	1.23894	0.700672	-1.17487	-2.25772	0.0265724	-0.815835	-1.76032	0.0987034
KNL1	15	-1.93216	-3.81627	0.0369813	1.83455	3.5666	0.026566	-0.0654083	-1.04638	0.963884
TCL1A	14	3.10709	8.61643	0.001979	-2.1983	-4.58937	0.026363	0.969346	1.95795	0.450316
WISP2	20	2.63456	6.20985	4.27916e-07	-1.53334	-2.89456	0.0263232	1.12814	2.18576	0.0503478
LDHA	11	-0.650347	-1.56955	0.337997	1.19282	2.28599	0.0263232	0.561711	1.47602	0.395888
RXRG	1	-0.64848	-1.56752	0.446924	-1.59887	-3.02906	0.026271	-2.21442	-4.64095	1.59937e-05
LINC00937	12	1.52673	2.88132	0.16169	-1.95975	-3.88995	0.0260569	-0.355188	-1.27915	0.797851
APOB	2	0.524776	1.43871	0.678985	2.34571	5.08309	0.0260146	2.8217	7.06993	0.000457903
OLIG1	21	0.348075	1.27286	0.789522	1.99773	3.99371	0.0257701	2.40852	5.30928	0.000147291
S100A14	1	-2.29482	-4.90693	0.000578964	1.70236	3.25434	0.0257701	-0.585148	-1.50019	0.557267
ARHGAP11A	15	-1.73093	-3.31942	0.0153848	1.33225	2.51795	0.0257443	-0.378554	-1.30004	0.687787
LINC01320	2	0.898096	1.8636	0.578473	1.90875	3.75484	0.0256204	2.85218	7.22093	2.82731e-05
ART3	4	-1.59594	-3.02291	0.072172	-2.01127	-4.03136	0.0255617	-3.5768	-11.9323	6.04686e-09
ATP8B1	18	-1.38013	-2.60292	0.00374646	1.03608	2.05065	0.0255617	-0.324819	-1.25251	0.612981
ITGB6	2	-0.63717	-1.55528	0.320259	1.25538	2.3873	0.0255005	0.623788	1.54092	0.270581
CLIP4	2	-0.969137	-1.95767	0.0617606	1.04353	2.06126	0.0254158	0.0952293	1.06824	0.910487
ZNF185	X	-2.06713	-4.19052	6.02772e-06	1.05166	2.07291	0.0254144	-1.0076	-2.01056	0.0339687
RNASE13	14	-1.45296	-2.7377	0.0985669	-2.33912	-5.05995	0.0253819	-3.73431	-13.3088	1.31088e-10
QPRT	16	0.333965	1.26047	0.63209	-1.11785	-2.17023	0.0253272	-0.733748	-1.66295	0.13718
TPX2	20	-1.90828	-3.75361	0.00791854	1.39784	2.63508	0.0248853	-0.488987	-1.40346	0.617486
LINC00968	8	0.529341	1.44327	0.760649	2.89037	7.4146	0.0245869	3.38786	10.4676	0.000402613
LYVE1	11	1.70738	3.26568	0.0610019	1.75835	3.38312	0.024419	3.50523	11.3548	2.74411e-09
C1QL2	2	2.40246	5.28702	0.00174247	-1.99288	-3.98031	0.024419	0.433707	1.3507	0.714363
ARHGEF35	7	-1.38704	-2.61542	0.00211371	1.11831	2.17093	0.024419	-0.241105	-1.1819	0.733438
NOG	17	2.59332	6.03488	0.00100405	-1.98587	-3.96102	0.0242273	0.636755	1.55483	0.584481
RAPGEFL1	17	-1.68477	-3.21489	0.000105466	1.07982	2.11378	0.024157	-0.589706	-1.50494	0.214984
[truncated: 737 more rows]
