# Supplementary material for: Transcriptomic Differentiation of Phenotypes in Chronic Rhinosinusitis and Its Implications for Understanding the Underlying Mechanisms
Source: Int J Mol Sci. 2023 Mar 14;24(6):5541. doi: 10.3390/ijms24065541 (PMC10051401; doi:10.3390/ijms24065541)
Supplement: Supplementary file 1 [file ijms-24-05541-s001.zip › Supplementary file Table S2.xlsx]

## Sheet: Canonical pathways
Canonical Pathways	CRSwNP vs. Control	CRSwNP vs. CRSsNP	CRSsNP vs. Control
Retinoate Biosynthesis I	N/A	1	-1.89
Kinetochore Metaphase Signaling Pathway	N/A	-0.447	-1.069
Mitotic Roles of Polo-Like Kinase	N/A	N/A	-1.89
Dendritic Cell Maturation	4.867	-0.277	4.427
Hepatic Fibrosis Signaling Pathway	4.619	0.471	4.117
Neuroinflammation Signaling Pathway	4.32	-0.277	4.221
Crosstalk between Dendritic Cells and Natural Killer Cells	4.243	N/A	4.359
Role of NFAT in Regulation of the Immune Response	4.158	-0.447	5.096
HIF1α Signaling	4.025	0.905	3.157
TREM1 Signaling	4.025	N/A	3.357
IL-8 Signaling	3.889	N/A	4.158
GP6 Signaling Pathway	3.888	-0.243	4.226
Th1 Pathway	3.78	0	4.041
Leukocyte Extravasation Signaling	3.667	0	4.323
Th2 Pathway	3.656	2.121	2.449
Systemic Lupus Erythematosus In T Cell Signaling Pathway	3.651	1	4.116
iCOS-iCOSL Signaling in T Helper Cells	3.638	N/A	3.838
Cardiac Hypertrophy Signaling (Enhanced)	3.597	1.279	2.887
PKCθ Signaling in T Lymphocytes	3.578	N/A	4.041
Production of Nitric Oxide and Reactive Oxygen Species in Macrophages	3.272	-0.447	3.8
HMGB1 Signaling	3.266	0	3.207
Colorectal Cancer Metastasis Signaling	3.182	-0.333	3.528
Systemic Lupus Erythematosus In B Cell Signaling Pathway	3.13	0.258	2.53
NF-κB Signaling	3.128	1.265	1.177
HOTAIR Regulatory Pathway	3.128	0.302	2.858
Osteoarthritis Pathway	3.053	-1.604	3.772
Fcγ Receptor-mediated Phagocytosis in Macrophages and Monocytes	2.982	N/A	2.84
Role of Pattern Recognition Receptors in Recognition of Bacteria and Viruses	2.84	N/A	3.207
Tec Kinase Signaling	2.837	N/A	3.411
Dermatan Sulfate Biosynthesis (Late Stages)	2.828	1.342	2.449
Regulation Of The Epithelial Mesenchymal Transition By Growth Factors Pathway	2.746	0	3.4
Natural Killer Cell Signaling	2.535	2.828	2.064
Nur77 Signaling in T Lymphocytes	2.53	N/A	2.333
Glioma Invasiveness Signaling	2.53	N/A	0.905
IL-15 Production	2.524	1.89	1.147
fMLP Signaling in Neutrophils	2.5	N/A	2.138
CD28 Signaling in T Helper Cells	2.5	N/A	2.138
Glioblastoma Multiforme Signaling	2.5	N/A	1.698
GDNF Family Ligand-Receptor Interactions	2.496	N/A	2.121
Role of NFAT in Cardiac Hypertrophy	2.449	-0.378	1.698
Integrin Signaling	2.357	N/A	2.294
Dermatan Sulfate Biosynthesis	2.333	0.816	2.449
NF-κB Activation by Viruses	2.333	N/A	3.051
Chemokine Signaling	2.324	2	2.138
B Cell Receptor Signaling	2.309	-1.342	2.524
SAPK/JNK Signaling	2.309	N/A	2.496
Glioma Signaling	2.309	N/A	1.069
T Cell Exhaustion Signaling Pathway	2.132	1	0.408
Heparan Sulfate Biosynthesis (Late Stages)	2.111	0.816	2.646
Type I Diabetes Mellitus Signaling	2.111	N/A	2.333
IL-15 Signaling	2.111	N/A	2.121
Acute Phase Response Signaling	2.065	1.414	1.5
Gαi Signaling	2.041	0	2.496
Sphingosine-1-phosphate Signaling	2	1	2.324
LPS/IL-1 Mediated Inhibition of RXR Function	2	1	1.89
cAMP-mediated signaling	1.982	0	2.236
Thyroid Cancer Signaling	1.941	2	1.342
Calcium-induced T Lymphocyte Apoptosis	1.941	-1	3.638
Endocannabinoid Developing Neuron Pathway	1.941	N/A	1.414
GM-CSF Signaling	1.897	N/A	1.89
Apelin Liver Signaling Pathway	1.89	-1.633	2.121
Macropinocytosis Signaling	1.89	N/A	2.333
Role of IL-17F in Allergic Inflammatory Airway Diseases	1.89	N/A	2.236
Interferon Signaling	1.89	N/A	N/A
IL-6 Signaling	1.886	1.89	0.535
Insulin Secretion Signaling Pathway	1.826	-0.302	1.279
Apelin Endothelial Signaling Pathway	1.807	N/A	2.138
Cholecystokinin/Gastrin-mediated Signaling	1.732	2	0.277
p70S6K Signaling	1.732	-1.633	2.183
Heparan Sulfate Biosynthesis	1.732	0.378	2.646
Fc Epsilon RI Signaling	1.698	0.447	1.043
Neurotrophin/TRK Signaling	1.667	N/A	1
Toll-like Receptor Signaling	1.633	2	-0.378
Neuropathic Pain Signaling In Dorsal Horn Neurons	1.633	1.633	1.604
OX40 Signaling Pathway	1.633	N/A	1.633
Cardiac Hypertrophy Signaling	1.633	0	0.943
Nitric Oxide Signaling in the Cardiovascular System	1.604	0	1
Type II Diabetes Mellitus Signaling	1.508	N/A	1.667
Complement System	1.508	N/A	1.414
CXCR4 Signaling	1.5	N/A	2.5
IL-9 Signaling	1.414	N/A	1.633
CD40 Signaling	1.414	N/A	1.633
IL-7 Signaling Pathway	1.414	N/A	1.508
Cdc42 Signaling	1.414	N/A	0.632
PFKFB4 Signaling Pathway	1.414	N/A	N/A
Signaling by Rho Family GTPases	1.4	0	0.655
Th17 Activation Pathway	1.387	N/A	1.807
Growth Hormone Signaling	1.387	N/A	1.667
Synaptogenesis Signaling Pathway	1.342	1.528	1.095
Vitamin-C Transport	1.342	N/A	1
Reelin Signaling in Neurons	1.291	N/A	2
Actin Cytoskeleton Signaling	1.291	N/A	0.775
PI3K Signaling in B Lymphocytes	1.265	-0.447	1.5
IL-2 Signaling	1.265	N/A	1.667
GPCR-Mediated Nutrient Sensing in Enteroendocrine Cells	1.147	-1.134	1.387
Phospholipase C Signaling	1.091	-1	2.401
CCR3 Signaling in Eosinophils	1	1.134	-0.229
CCR5 Signaling in Macrophages	1	N/A	1.633
Purine Nucleotides Degradation II (Aerobic)	1	N/A	1
TGF-β Signaling	1	N/A	N/A
Prolactin Signaling	0.905	N/A	1.667
IL-23 Signaling Pathway	0.905	N/A	1.265
3-phosphoinositide Biosynthesis	0.894	-0.447	1.941
Adrenomedullin signaling pathway	0.853	0.905	-0.626
p38 MAPK Signaling	0.832	1.667	-0.688
Apelin Cardiomyocyte Signaling Pathway	0.832	N/A	1.155
Neuroprotective Role of THOP1 in Alzheimer's Disease	0.816	2.5	-0.756
FcγRIIB Signaling in B Lymphocytes	0.816	N/A	1.667
α-Adrenergic Signaling	0.816	N/A	0.816
P2Y Purigenic Receptor Signaling Pathway	0.728	0.447	0.775
ErbB4 Signaling	0.707	N/A	1
Gαq Signaling	0.626	-1.134	1.147
Endothelin-1 Signaling	0.626	0.707	-0.6
Superpathway of Inositol Phosphate Compounds	0.626	0	1.414
Ephrin Receptor Signaling	0.577	N/A	2
Corticotropin Releasing Hormone Signaling	0.535	1.414	0.333
STAT3 Pathway	0.535	1.342	-1.155
eNOS Signaling	0.5	-0.447	1.155
Bladder Cancer Signaling	0.447	1	0
Leptin Signaling in Obesity	0.447	N/A	1
VDR/RXR Activation	0.378	0.447	-0.378
Intrinsic Prothrombin Activation Pathway	0.333	0.243	-1.147
JAK/Stat Signaling	0.302	N/A	1.134
Dopamine-DARPP32 Feedback in cAMP Signaling	0.277	1.667	-0.905
Amyotrophic Lateral Sclerosis Signaling	0.277	N/A	1.414
VEGF Family Ligand-Receptor Interactions	0.277	0	0.471
ERK/MAPK Signaling	0.229	0	0.784
Opioid Signaling Pathway	0	-1.155	0.2
CREB Signaling in Neurons	0	0.816	0.577
ErbB Signaling	0	N/A	-0.535
Eicosanoid Signaling	0	0	-1.069
Synaptic Long Term Depression	0	0	-1.043
Phospholipases	0	0	-0.728
Gαs Signaling	-0.229	-1.134	0.302
Sperm Motility	-0.302	0.816	-1.091
Antioxidant Action of Vitamin C	-0.302	0	1
Neuregulin Signaling	-0.333	N/A	-0.832
Coagulation System	-0.378	N/A	N/A
SPINK1 Pancreatic Cancer Pathway	-0.632	-2.138	2.183
CDK5 Signaling	-0.632	0.707	N/A
SPINK1 General Cancer Pathway	-0.775	N/A	-0.577
LXR/RXR Activation	-0.928	-1.213	1.4
Glutamate Receptor Signaling	-1	N/A	N/A
Xenobiotic Metabolism PXR Signaling Pathway	-1.043	0	-0.243
MIF Regulation of Innate Immunity	-1.134	0	-0.577
Glutathione-mediated Detoxification	-1.342	-1	N/A
MIF-mediated Glucocorticoid Regulation	-1.342	0	-0.577
Antiproliferative Role of TOB in T Cell Signaling	-1.633	N/A	-1.342
PD-1, PD-L1 cancer immunotherapy pathway	-2.132	N/A	-3.138
Inhibition of Matrix Metalloproteases	-2.714	0	-2.309
