# Supplementary material for: Transcriptomic Differentiation of Phenotypes in Chronic Rhinosinusitis and Its Implications for Understanding the Underlying Mechanisms
Source: Int J Mol Sci. 2023 Mar 14;24(6):5541. doi: 10.3390/ijms24065541 (PMC10051401; doi:10.3390/ijms24065541)
Supplement: Supplementary file 1 [file ijms-24-05541-s001.zip › Supplementary file Table S3.xlsx]

## Sheet: Upstream regulators
Upstream Regulators	CRSwNP vs. control	CRSwNP vs. CRSsNP	CRSsNP vs. Control
CSF2	6.85	4.284	2.987
Ca2+	-0.015	4.09	-1.597
IL4	5.531	3.82	3.43
SNAI1	0.56	-3.804	2.868
tetradecanoylphorbol acetate	6.227	3.738	2.889
isotretinoin	0.514	3.525	-1.388
TP63	0.292	3.389	-3.554
SOX2	-0.243	3.385	-4.379
KMT2D	1.214	-3.258	3.509
KDM1A	-1.355	3.21	-3.413
KLF4	0.525	3.141	-1.742
TNF	6.579	3.111	3.884
IgG	-0.661	-3.055	3.421
HIF1A	3.502	3.051	1.471
B	6.417	3.032	4.591
PAX1	0.434	-3	3.615
estrogen	2.355	2.973	-0.927
carbonyl cyanide m-chlorophenyl hydrazone	-0.389	2.97	-1.035
Vegf	2.734	2.954	-1.034
IFN Beta	3.836	2.935	1.031
nicotine	-0.501	2.93	-1.563
SOX9	-0.19	-2.905	2.03
PAX5	-1.764	-2.899	0.738
HGF	0.694	2.877	-1.993
IL13	4.477	2.869	2.227
EGF	2.238	2.865	0.328
JQ1	-1.832	-2.828	0.206
SMAD1	1.728	-2.813	2.764
AHR	-2.288	2.812	-4.153
medroxyprogesterone acetate	-2.009	-2.807	1.006
hyaluronic acid	3.026	2.797	1.653
YAP1	N/A	2.784	-0.866
puromycin aminonucleoside	3.434	2.777	2.109
PPRC1	-0.469	2.777	-1.414
PPARG	-0.358	2.766	-3.1
methotrexate	-0.483	2.762	-2.323
beta-estradiol	0.494	2.739	-0.844
TFRC	-2.982	-2.704	-0.258
deferoxamine	2.603	2.685	0.951
PTGER2	2.575	2.673	-1.569
17-alpha-ethinylestradiol	1.351	2.653	-0.553
POU5F1	1.141	-2.631	3.783
NFkB (complex)	5.953	2.622	3.423
TNFRSF1B	1.846	-2.607	2.159
BMP2	1.331	-2.601	3.757
ARNT	2.502	2.586	-1.268
decitabine	2.924	2.576	0.607
RELB	-0.916	-2.57	1.6
Salmonella enterica serotype abortus equi lipopolysaccharide	4.241	2.546	2.534
PRDM1	-2.219	2.484	-1.99
IFNA2	5.103	2.48	1.617
troglitazone	-2.457	2.462	-2.828
ROCK2	-1.883	2.459	-2.636
FOXM1	N/A	2.452	-2.068
l-asparaginase	N/A	-2.449	4.583
RC3H1	-3.45	-2.449	-0.896
dimethylnitrosamine	1.504	-2.449	2.646
EIF3E	N/A	-2.449	1.492
PAF1	1.929	2.449	N/A
KDM5B	N/A	-2.438	2.885
ESR1	0.226	2.434	-2.42
NR0B2	0.064	2.433	N/A
miR-291a-3p (and other miRNAs w/seed AAGUGCU)	N/A	-2.425	2.504
TSH	1.404	2.425	-1.471
STAT1	5.152	2.413	2.117
metformin	-2.815	-2.405	N/A
IL15	4.418	2.404	3.306
ALOX15	1.985	2.395	1.33
IL25	2.614	2.39	0.7
IL3	4.233	2.389	3.366
dimethyl sulfoxide	1.389	-2.385	2.833
SPARC	0.903	-2.358	1.856
IL1B	6.709	2.353	4.862
TCF4	1.329	-2.335	3.261
SOX7	1.807	-2.333	4
GRB2	1.387	-2.333	3.873
mir-21	-0.25	-2.331	3.047
GATA6	0.434	-2.328	1.91
MYC	-1.593	2.308	-4.18
GATA2	4.132	2.299	2.228
HRAS	0.919	2.299	-1.122
cigarette smoke	2.945	2.292	0.859
EHF	-1.42	2.286	-2.714
poly rI:rC-RNA	6.242	2.285	4.754
epigallocatechin-gallate	-1.894	2.273	-3.914
cisplatin	3.435	2.272	3.294
HMOX1	0.547	2.249	-2.1
SNAI2	0.464	-2.245	2.956
forskolin	0.792	2.24	0.326
RETNLB	2.65	-2.236	3.742
KRT17	0.905	-2.236	2.887
Irgm1	-2.63	-2.236	0.365
Gcg	-1.265	-2.236	N/A
COLQ	0.542	-2.236	0.287
mir-8	N/A	-2.236	-0.34
2-bromoethylamine	2.63	2.236	2.36
vancomycin	2.019	2.236	2.61
gentamicin C	2.121	2.236	2.111
deferasirox	2.53	2.236	1.265
RABL6	N/A	2.236	-3.207
EWSR1	N/A	2.236	-2.646
conjugated linoleic acid	0.25	2.236	-1.534
ERF	N/A	2.236	-1.387
MALAT1	0.539	2.236	0.113
ADAMTS18	N/A	2.236	N/A
GW9662	0.17	-2.228	2.111
ABCB4	-2.355	2.228	-2.631
fenamic acid	2.619	2.224	2.008
CD47	1.369	-2.219	2.183
PHEX	1.387	-2.219	1.387
APLN	0.727	-2.219	1.414
lipid A	3.55	2.219	2.547
triamterene	2.621	2.219	2.55
ASARM-PO4	-1.387	2.219	-1.982
MERTK	1.602	2.219	N/A
KDM8	N/A	2.216	-1.929
CAV1	0.375	2.216	0.608
PNPLA1	0.555	-2.213	1.782
Ifnar	3.857	2.213	3.121
phenacetin	1.98	2.213	1.912
CD69	1.93	2.213	-1.732
PIM1	0.664	2.213	0.084
cyclophosphamide	0.668	2.213	N/A
indinavir	N/A	2.213	N/A
CIP2A	-2.557	-2.2	-0.927
THBS1	-0.169	2.2	-1.066
PITX2	0.387	2.2	N/A
Notch	-2.666	-2.197	-0.645
HIF1AN	-1.199	-2.196	N/A
Fcer1	3.094	2.195	2.538
SP7	2.2	-2.191	2.759
CDKN2A	1.753	-2.183	4.219
IFNAR1	3.306	2.182	1.281
VHL	0.08	-2.178	0.988
PTH	0.034	-2.174	1.494
laquinimod	3.879	2.173	1.922
BMPR1A	0.715	-2.172	2.364
Pam3-Cys	3.04	2.172	2.2
NEUROG3	2.708	2.164	N/A
telmisartan	-1.256	2.157	-0.466
IFNG	5.831	2.138	4.569
EFNA2	-0.5	2.138	-2.668
zinc	1.396	-2.13	2.073
SB203580	-5.418	-2.105	-3.796
N-acetyl-L-cysteine	-3.595	-2.09	-3.405
FOS	4.2	2.088	1.683
methylprednisolone	-0.735	2.079	-0.973
15-deoxy-delta-12,14 -PGJ 2	-3.367	2.076	-3.77
resveratrol	-3.372	2.056	-2.054
CCND1	N/A	2.056	-1.754
S100A8	3.397	2.055	1.737
rosiglitazone	-0.809	2.054	-2.113
TGFBR2	0.767	2.052	-1.029
halofuginone	-2.315	2.051	-3.208
dexamethasone	-2.165	-2.021	-0.906
KITLG	2.546	2.016	2.402
PD98059	-3.499	-2.012	-2.078
salirasib	-3.357	-2	-1.89
ACKR2	-2.954	-2	-2
SEMA7A	1.89	-2	1.89
bee venom	0.118	-2	2.552
EMD	-0.447	-2	1.342
IGF1R	0.164	-2	1.207
selumetinib	-0.896	-2	N/A
indican	0.383	-2	N/A
KRT16	N/A	-2	N/A
STING1	3.733	2	1.977
TINCR	-1.633	2	-2.534
CD3 group	2.423	2	1.403
GLIS1	N/A	2	-2.236
sildenafil	0.953	2	N/A
N-acetylsphingosine	0.537	2	N/A
succinic acid	N/A	2	N/A
linolenic acid	N/A	2	N/A
ciglitazone	-2.747	1.999	-3.292
APOE	-4.057	-1.993	-3.541
CLEC7A	2.868	1.992	2.573
SCX	-1.005	-1.987	-0.115
CITED2	-1.443	1.987	-1.216
S100A4	2.38	-1.985	2.705
FABP4	1.718	-1.982	2.607
Bvht	0.954	-1.982	2.523
NOTCH2	-0.973	-1.982	2
SMAD5	0.655	-1.982	1.987
PLA2G2E	-1	-1.982	1.463
ITCH	-1.387	-1.982	-0.447
LMNA	0	-1.982	1.342
DIO2	-0.201	-1.982	0.44
imiquimod	3.708	1.982	1.063
NMDA Receptor	0.128	1.982	-1.732
n-3 fatty acids	1.195	1.982	N/A
vitamin K3	0.059	1.981	N/A
homocysteine	1.494	-1.98	2.256
vitamin E	-1.811	-1.98	-0.781
MYH10	N/A	-1.98	2.425
salmeterol	-0.802	-1.98	N/A
Sn50 peptide	-3.243	1.98	-2.665
SOCS1	-3.784	-1.977	-1.985
EPAS1	2.687	1.973	1.988
MMP9	-0.176	-1.968	0.939
IL1RAP	2.401	1.961	N/A
THBS4	N/A	1.961	-0.649
NFAT5	1.62	1.958	1.307
TAC1	1.922	1.955	1.446
ADCYAP1	1.442	1.955	-0.498
Map3k7	1.452	-1.951	1.973
6-formylindolo[3,2-b]carbazole	-0.184	1.949	-0.882
NOG	0.389	1.943	-0.659
MAP3K7	1.042	1.942	-1.213
cytarabine	3.255	1.941	1.203
JAK	2.354	1.941	N/A
CRLF2	1.941	1.941	N/A
ATOH1	1.709	1.941	N/A
CTLA4	-2.875	-1.937	-1.432
MSTN	1.229	1.937	-0.034
E. coli lipopolysaccharide	3.461	-1.934	3.219
PKD1	-1.664	-1.929	N/A
TLR7	4.166	1.929	3.18
SFTPA1	0.073	1.929	-0.591
progesterone	1.656	1.927	-0.31
corticosterone	-2.462	-1.924	-1.449
peptidoglycan	3.512	1.923	1.736
EFNA4	-0.5	1.923	-3.162
LINC00941	3.058	-1.912	3.363
Brd4	2.324	-1.912	3.583
minocycline	-2.971	-1.912	-2.087
CD36	2.997	1.91	0.805
indomethacin	1.498	1.901	0.238
GSK2816126	-0.328	-1.897	0.924
resiquimod	3.843	-1.892	3.786
POU2F2	2.335	-1.89	1.722
triptolide	-2.51	-1.89	-1.044
TFAP2C	-1.599	-1.89	0.653
phosphate	N/A	1.89	N/A
NFE2L2	-0.436	1.879	-2.164
CG	1.533	1.875	1.221
MYOD1	-1.188	-1.867	0.858
Interferon alpha	5.597	1.866	4.471
EZH2	-0.182	1.849	-0.144
Akt	3.602	1.847	1.327
5-azacytidine	2.107	1.835	N/A
PTH1R	-0.774	-1.832	0.698
IL12 (complex)	3.653	1.829	2.597
FOSL1	1.666	1.823	0.316
SERPINF1	1.794	1.82	-0.432
STAT3	4.776	1.806	3.658
deoxycholate	N/A	-1.803	N/A
alitretinoin	0.352	1.796	-1.061
FGF2	3.168	1.792	1.385
isoproterenol	0.332	-1.782	N/A
DSP	-2.213	1.782	-2.621
STK11	N/A	1.777	-1.531
glucocorticoid	-2.422	-1.774	-0.974
TLR4	4.949	1.769	3.269
testosterone propionate	N/A	-1.763	N/A
CHUK	3.733	1.763	3.227
JUND	1.886	1.763	-0.342
NFKB2	0.742	-1.762	2.619
histamine	2.226	1.761	1.411
hemin	-1.039	-1.757	0.521
PPARA	0.307	1.756	-1.816
allopurinol	2.083	1.746	2.111
TRPS1	1.145	-1.744	2.123
2-(4-amino-1-isopropyl-1H-pyrazolo[3,4-d]pyrimidin-3-yl)-1H-indol-5-ol	N/A	-1.744	2.555
KLF1	-0.896	-1.737	0.388
raloxifene	2.53	1.732	-0.426
TGM2	5.65	1.721	4.631
BCL3	-0.946	1.709	-1.955
WNT5A	0.818	-1.706	1.249
carbon tetrachloride	3.873	-1.698	3.979
Saa3	2.157	-1.698	2.01
EFNA3	-0.5	1.698	-3.153
MUC1	2.94	1.698	0.144
FLI1	-0.068	1.696	0.487
TRAF3IP2	4.235	1.695	2.343
JAG1	-0.561	-1.671	1.093
JUNB	4.185	1.671	1.946
ritonavir	N/A	1.671	-2.607
S100A9	3.908	1.658	2.473
SP600125	-3.224	1.656	-3.597
TCF3	1.188	-1.655	4.457
DUSP1	-1.668	1.643	-0.68
NS-398	-1.283	1.641	-2.051
CA4	2.449	-1.633	2.828
PPP3R1	-0.898	-1.633	0.905
ZNF217	-1.667	-1.633	0.102
fluocinolone acetonide	0	-1.633	1.414
cardiotoxin	4.426	1.633	3.773
hexachlorobenzene	2.828	1.633	2.714
dihydrotestosterone	0.769	-1.628	-0.129
Ige	5.274	1.604	4.771
ERBB2	3.703	1.603	0.189
CLDN7	N/A	1.599	-1.055
HMGB1	3.079	-1.584	2.73
CDKN1A	-2.008	-1.58	0.281
IL10	0.992	1.57	0.855
DGCR8	-1.381	-1.555	N/A
CRH	-0.136	1.554	-0.715
LDL	3.616	1.553	2.759
diethylstilbestrol	1.939	1.553	-0.554
spironolactone	-2.631	1.547	-3.09
mir-515	-1.863	-1.546	N/A
EFNA1	-1.058	1.546	-2.708
ARNT2	2.271	1.528	1.826
SPIB	3.448	1.526	1.431
PRKCA	2.508	1.515	1.001
IL17A	2.87	1.512	1.244
AREG	-0.39	1.511	-1.832
CNR1	0.793	1.511	-0.754
SULF2	N/A	1.507	-1.131
RAF1	1.774	1.505	0.977
miR-29b-3p (and other miRNAs w/seed AGCACCA)	-3.497	1.501	-2.868
EFNA5	-0.5	1.5	-2.192
BDNF	-3.052	-1.499	-2.048
AIRE	-0.905	-1.48	0.611
TAL1	0.167	1.48	-2.08
crizotinib	-0.135	-1.478	0.625
EGLN	-1.604	-1.471	-1.232
plicamycin	-2.07	-1.471	0.671
ERK1/2	3.987	1.47	2.461
captopril	-0.117	1.463	N/A
EP300	-0.149	-1.451	1.623
E. coli B4 lipopolysaccharide	5.593	1.446	3.963
NPR1	-2.208	1.446	-2.207
PGR	2.107	1.442	1.41
IL1R1	1.684	-1.432	2.578
SMARCD3	-0.555	-1.432	1.387
SFN	N/A	1.432	-2.621
ZEB1	2.958	-1.429	3.69
miR-30c-5p (and other miRNAs w/seed GUAAACA)	-3.247	-1.428	-2
CASR	-0.127	1.423	-2.528
bicalutamide	1.958	1.421	N/A
phytohemagglutinin	5.608	1.416	4.174
androgen	-0.826	-1.414	0.158
cephaloridine	N/A	1.411	0.851
IL7R	0.774	-1.41	1.78
IKZF1	-0.806	-1.41	-1.298
mifepristone	-2.619	-1.408	-2.049
HOXA9	1.915	1.408	-0.714
NFATC4	N/A	1.406	N/A
TCF12	0.407	-1.4	1.456
PTGS1	2.789	-1.387	2.621
H-7	-0.927	-1.387	-0.788
CSF1R	2.376	1.387	2.138
IL6R	3.292	-1.382	2.857
CD44	4.066	1.381	3.924
HDAC2	-0.698	1.373	-0.336
AGT	4.696	1.371	3.136
calphostin C	-1.263	-1.369	-0.628
RUNX1	0.888	-1.363	2.629
NRG1	2.519	1.361	1.281
lovastatin	0.108	1.36	-1.772
BCL6	-1.815	-1.348	0.329
LEPR	-0.55	-1.348	N/A
Pro-inflammatory Cytokine	3.347	-1.342	2.607
JAG2	-0.971	-1.342	-1.811
vismodegib	-1.093	-1.342	0.447
H2AB3 (includes others)	-0.277	-1.342	1.155
ramipril	-3.426	1.342	-3
SIM1	2.271	1.342	1.671
4-(2-aminoethyl)benzenesulfonylfluoride	-1.371	1.342	-2.449
PRMT1	2.054	1.342	1.706
PRKG1	-0.588	1.342	N/A
IL1A	4.833	1.331	1.782
PLAGL1	N/A	1.325	N/A
PI3K (complex)	4.508	1.319	4.028
wortmannin	-2.447	1.319	-2.259
SATB1	0.47	1.309	-0.367
SMAD3	1.387	-1.306	1.352
CTNNB1	2.287	1.305	1.715
bleomycin	3.875	-1.304	4.211
IL32	2.558	-1.304	1.879
doxorubicin	2.473	1.303	1.034
NFATC2	3.244	1.3	1.366
CASP8	-1.658	-1.294	0.171
KEAP1	2.355	-1.287	2.546
HNF1B	-2.5	-1.286	-0.544
PPARD	-0.475	-1.283	-0.614
beta-naphthoflavone	N/A	1.283	0
CSF1	4.146	1.278	3.958
GLI1	2.956	1.276	1.466
SP1	3.175	1.276	0.044
MITF	0.91	1.267	-0.689
POSTN	2.518	-1.264	1.98
RPTOR	1.513	1.264	1.595
Sb202190	-2.976	-1.262	-1.383
calcimycin	1.91	1.257	2.556
crocidolite asbestos	N/A	1.257	N/A
RNASE2	2.842	1.253	2.951
CD28	3.739	1.251	4.533
SCGB1A1	-2.772	-1.236	-0.692
isoprenaline	-0.761	-1.236	1
JUN	4.46	1.236	2.327
PSMB11	-3.001	1.231	-2.624
TNFSF12	4.734	-1.229	3.878
cyclooxygenase	-0.193	-1.222	N/A
atorvastatin	-3.467	1.219	-3.878
IL11RA	-0.621	1.219	-1.604
galactosylceramide-alpha	2.583	1.213	2.066
MAPK1	-1.046	-1.207	1.029
lipopolysaccharide	7.765	1.2	6.68
tamoxifen	-1.541	-1.199	0.858
adenosine triphosphate	1.439	1.199	0.632
ETV5	1.311	-1.195	1.96
mir-143	-1.455	-1.195	-0.314
GW501516	-0.631	1.195	-0.798
CREBBP	0.105	-1.188	0.996
folic acid	-0.82	1.188	-1.294
HDAC4	0.773	1.188	-0.745
TSLP	2.715	1.187	1.709
prostaglandin D2	1.831	1.184	-0.946
dextran sulfate	2.598	1.177	0.974
Wnt	1.195	-1.172	1.141
HTT	1.755	-1.17	2.345
NRAS	-0.122	-1.169	0.078
VDR	1.169	1.166	-0.531
sodium selenite	N/A	1.165	-0.869
TLR2	3.355	1.155	2.545
Alpha catenin	-5.314	1.154	-4.36
PIK3R1	1.902	1.154	0.793
MEX3A	0.378	-1.134	-0.378
IFN alpha/beta	3.06	1.134	2.096
MSC	2.333	1.134	0.316
NRTN	-1.056	-1.131	N/A
amphetamine	-1.159	1.131	N/A
SULF1	N/A	1.131	-1.131
CXCL12	2.655	-1.128	2.884
STAT6	1.366	-1.128	1.881
MAP3K1	2.246	1.122	0.788
INHA	-0.781	1.118	-1.369
BNIP3L	2.449	-1.117	3.004
F2RL1	2.722	1.117	1.499
PTGS2	3.112	-1.115	4.45
14,15-epoxyeicosatrienoic acid	0	1.109	-0.239
DPP4	0.572	-1.104	0.518
IL11	-0.223	-1.103	0.275
PD 153035	N/A	1.103	-0.946
TNFRSF1A	1.684	-1.093	2.367
mycophenolic acid	0.168	1.093	-0.708
tacrolimus	-1.962	-1.092	-2.145
sphingosine-1-phosphate	0.951	1.089	0.152
ID1	1.157	-1.082	1.884
STAT5B	0.096	-1.076	0.883
SPI1	3.892	1.074	3.068
TGFB1	4.535	1.071	3.475
mir-223	1.416	1.069	-0.136
MED1	N/A	1.069	-1.118
TBXT	N/A	-1.067	1.387
NKX2-1	-0.842	-1.067	-0.485
PTGFR	-0.447	-1.067	N/A
PRKAR2B	-1.982	1.067	-2.219
Collagen type IV	2.646	1.067	N/A
ATF2	1.374	1.067	0.91
CYBB	0.817	1.067	1.117
C1QA	1.134	1.067	0.765
LILRB1	-0.277	1.067	-0.946
ATF4	2.082	1.066	N/A
flutamide	1.179	1.062	N/A
pirinixic acid	-0.892	1.056	-2.122
Jnk	3.52	-1.053	4.892
ITGAV	2.354	-1.046	2.279
Mek	0.669	-1.046	0.568
NFATC1	2.953	-1.034	3.481
AKT1	2.883	1.026	3.724
POU2AF1	0.577	-1.024	1.772
FGFR2	-0.171	-1.019	0.372
kainic acid	1.128	1.017	1.496
calcipotriene	1.095	1.016	1.698
capsaicin	-0.331	1.016	N/A
KLF2	-2.557	-1.013	-0.304
filgrastim	-1.726	-1.009	-2.782
triamcinolone acetonide	0.01	-1.005	0.356
MET	3.627	-1	2.115
HOXD3	1.706	-1	1.706
FNDC5	0.277	-1	1.4
Gm12602	-1.067	-1	0.447
cannabidiol	-1.108	-1	N/A
CDR2	-1	-1	N/A
diphtheria toxin	1	-1	N/A
staurosporine	-0.429	-1	-0.011
CHADL	0	-1	-0.333
CR1L	-3.363	1	-3.696
miR-450a-5p (and other miRNAs w/seed UUUGCGA)	-2.828	1	-2.309
ursolic acid	-2.848	1	-1.648
CLEC11A	2.433	1	2
STAU1	-1.897	1	-2.53
carbenoxolone	-1.977	1	-0.637
TIMP1	1.36	1	1.238
KLF13	2	1	N/A
sodium dodecyl sulfate	1.432	1	0.555
meclizine	N/A	1	-1.732
ALDH1A2	N/A	1	-1.718
formaldehyde	1.109	1	N/A
MYD88	5.479	0.995	3.617
SRC	1.124	0.993	0.978
cycloheximide	0.638	0.993	-0.138
aldosterone	3.694	-0.988	3.603
EBF1	1.629	0.986	1.839
bisindolylmaleimide I	-2.407	0.984	-1.634
RARA	0.339	0.98	-0.351
PI3K (family)	2.638	0.978	0.745
EIF4EBP1	0.647	-0.975	N/A
miR-146a-5p (and other miRNAs w/seed GAGAACU)	-3.051	-0.971	-0.681
LTBR	1.408	-0.97	2.354
zoledronic acid	-1.176	0.97	-0.605
pioglitazone	-1.517	0.968	-1.623
HBEGF	0.63	0.963	0.115
tetrachlorodibenzodioxin	2.402	0.961	0.5
STAT5a/b	1.368	0.954	1.689
SMARCA4	2.356	0.946	3.191
BAPTA-AM	-1.176	0.946	-1.781
FOXO3	-2.096	-0.943	-2.809
HDAC1	-0.892	0.941	-1.588
paraquat	2.726	-0.937	2.478
GDNF	1.901	0.931	2.236
NUPR1	N/A	-0.928	3.91
HMGA1	-0.56	-0.915	0.948
RBPJ	-2.196	-0.913	0
prostaglandin E2	2.227	0.913	1.288
PRKCQ	2.636	0.911	2.71
MAP2K1	1.66	0.911	1.925
MAP2K1/2	0.602	0.911	0.517
CBX5	-1.414	-0.905	1.342
bryostatin 1	1.854	-0.903	2.976
ERBB3	3.402	-0.895	2.529
HIPK2	1.051	-0.895	1.508
LY294002	-4.223	-0.889	-3.006
gefitinib	-1.068	0.883	0.461
TET1	-1.574	0.882	-0.351
AR	-0.524	0.88	-1.334
heparin	-0.296	-0.875	0.401
BMP7	0.627	0.873	-0.498
D-fructose	2.499	-0.871	2.169
IL18	5.049	0.871	3.548
Mapk	2.686	0.87	2.388
NFKB1	3.887	0.869	3.73
pyrrolidine dithiocarbamate	-3.842	0.866	-4.162
tributyrin	1.488	0.866	-0.107
ID2	1.234	-0.862	1.328
cyclosporin A	-1.463	0.86	-0.82
isobutylmethylxanthine	0.365	0.857	0.855
phorbol esters	1.474	0.853	1.145
NEDD9	2.034	0.853	0.494
ERG	1.342	-0.849	1.519
GJA1	-0.513	0.849	-1.054
SMARCB1	2.236	-0.846	3.138
CCN2	2.746	-0.846	1.651
TLR9	4.916	0.842	3.149
Hif1	2.153	0.842	1.98
PRKAA2	-3.041	0.841	-2.637
1-methyl-4-phenyl-1,2,3,6-tetrahydropyridine	2.17	0.833	2.399
OSM	3.255	0.831	2.374
Ap1	4.108	0.83	3.356
Il3	1.03	0.819	1.264
infliximab	-2.906	-0.816	-1.78
EED	-1.897	-0.816	-2
FASN	1.213	0.816	-0.681
Calmodulin	0.018	0.816	1.117
E. coli B5 lipopolysaccharide	5.682	0.811	5.265
Lh	1.723	0.811	N/A
cholesterol	3.624	-0.809	3.686
Insulin	0.04	0.807	-0.456
actinomycin D	-2.762	-0.802	-0.797
KDM3A	1.808	-0.796	1.23
MTOR	-0.178	0.791	-0.642
LGALS3	0.767	0.788	1.098
PDX1	1.386	0.788	N/A
CCL2	1.243	-0.787	2.007
PPP1R13L	N/A	0.785	-0.547
SB-431542	-1.597	0.772	-3.018
TRB	0.68	0.771	0.225
ESRRA	-1.961	0.766	-0.602
HOXA11	2.2	-0.762	1.095
arsenic	-0.728	-0.762	-0.537
NT5E	-0.651	-0.762	-0.243
naringenin	-1.744	0.762	-2
theophylline	1.408	0.762	N/A
melatonin	-0.466	-0.761	N/A
OGA	4.008	0.759	2.994
RARB	1.597	0.757	1.527
PRL	1.557	0.754	1.367
PTF1A	1.343	-0.749	1.843
ITGB6	2.25	-0.747	1.53
KNG1	1.482	-0.747	N/A
Ins1	0.816	-0.737	N/A
PRKCI	1.761	0.73	N/A
STAT5A	0.886	-0.729	1.748
bexarotene	0.829	0.729	-0.399
LEP	1.985	-0.728	2.843
FGFR3	0.784	-0.728	1.066
SERPINE2	-2.003	0.728	-2.562
DMD	-0.424	0.728	0.668
FFAR3	1.649	-0.707	2.735
RNF31	-2.517	-0.707	-0.927
okadaic acid	0.733	-0.707	1.818
Immunoglobulin	-1.012	-0.707	0.301
BCL2L1	-0.137	0.707	-1.48
PDLIM2	-0.218	0.707	-1.069
CAT	-2.07	-0.705	-1.514
WNT3A	2.344	-0.702	1.438
MAPK3	0.02	-0.696	0.693
FOXO1	0.991	0.693	-0.503
CEBPA	3.329	-0.691	3.649
CCL5	1.841	0.69	1.671
AKR1B1	N/A	0.689	-0.849
EPO	1.716	0.686	1.819
fluoxetine	-0.772	0.679	N/A
GATA4	-1.305	-0.672	0.297
NOTCH1	-0.975	0.668	-0.62
arachidonic acid	1.039	-0.666	1.171
tributyltin	-0.728	-0.662	0.419
SOX11	1.557	0.66	1.519
diphenyleneiodonium	-2.504	-0.657	-2.104
Pkc(s)	0.679	0.656	-0.429
IFNL3	1.276	-0.655	2.2
dopamine	-0.731	-0.655	0.346
Hsp27	-0.561	0.655	N/A
EGFR	2.255	-0.651	0.758
THRB	-1.052	-0.648	-1.129
ABCG1	-2.537	-0.64	-2.391
dorsomorphin	0.738	-0.64	N/A
HNRNPK	0.863	0.64	-0.311
IL12 (family)	3.648	0.635	2.394
LTA	1.51	-0.634	1.438
CBFB	1.232	-0.633	1.392
TEAD1	1.136	-0.633	N/A
U0126	-3.047	-0.628	-3.445
MAPK8	0.983	-0.626	0.861
TET3	1.911	-0.625	N/A
CXCL10	1.688	0.625	2.176
MYOCD	-2.482	0.62	-1.881
CEBPE	0.799	-0.618	0.687
BMP4	0.878	-0.611	1.938
mir-29	-2.225	0.61	-2.467
IL27RA	-1.686	0.603	-1.786
CAMK2D	0.9	-0.6	1.982
GAB2	1.086	0.6	0.557
ITGB1	1.015	0.592	0.926
CSF3	1.717	0.589	0.649
IHH	2.54	-0.588	2.575
DLL4	0.657	-0.579	N/A
PLX5622	3.771	-0.577	4.146
Tnf (family)	4.059	-0.574	2.353
MAP3K14	2.25	-0.57	1.046
Collagen type I (complex)	3.664	0.57	3.23
IL1	4.36	-0.568	2.878
IL21	3.212	-0.568	2.919
CNTF	1.905	0.568	2.449
F2R	1.939	-0.563	2.898
PRKD1	3.041	-0.562	3.256
IRF6	1.444	-0.558	0.021
MAFB	2.849	0.557	3.588
LTB4R	0.976	-0.555	0.115
NR1H3	0.296	0.555	-1.174
MAPK14	3.45	-0.554	4.215
CDH1	-1.965	-0.552	-2.476
PROC	-0.55	0.552	-0.984
celecoxib	-0.482	0.548	-1.465
FGF7	N/A	0.539	-1.004
curcumin	-3.278	0.534	-2.407
IKBKB	3.662	0.529	3.46
streptozocin	1.711	-0.525	2.638
EGR1	3.821	-0.521	1.872
TAF4	-2.584	-0.514	-0.658
EGLN1	1.014	-0.512	1.946
losartan potassium	-2.968	-0.511	-1.931
SMARCA2	-2.138	-0.509	-0.574
NEUROD1	0.853	-0.507	N/A
calcitriol	1.12	0.506	1.752
TGFB2	2.353	0.504	0.809
SIRT1	-2.646	-0.494	-1.766
quinolinic acid	-0.968	-0.494	N/A
trichostatin A	0.764	-0.488	0.111
PDCD1	-0.898	-0.485	-1.236
BRCA1	2.237	0.481	0.678
FGF8	1.511	-0.479	N/A
DKK1	-2.485	0.479	N/A
PPARGC1A	-3.62	0.478	-2.84
PLG	2.498	0.478	3.365
NGF	1.378	0.472	0.603
VCAN	0.525	-0.471	0.725
IL6	4.312	0.47	4.072
butyric acid	-0.694	0.47	-0.269
IL10RA	-2.693	0.469	-3.162
TET2	1.561	0.469	1.091
D-glucose	1.41	0.467	0.851
TWIST1	3.634	0.461	3.133
FGFR1	2.591	-0.46	2.1
ITGA1	0.657	0.46	0.92
KRAS	-1.368	0.455	-0.828
SERPINA1	2.14	0.454	0.783
ADAM17	2.39	-0.453	1.789
GATA3	2.412	0.45	1.562
Calcineurin A	2.138	-0.447	1.982
APC	-1.32	-0.447	-1.066
5A apoA-I mimetic peptide	-2.121	-0.447	N/A
DUSP5	0.707	-0.447	1.342
miR-338-3p (miRNAs w/seed CCAGCAU)	-3.606	0.447	-3.464
miR-335-3p (miRNAs w/seed UUUUCAU)	-3.464	0.447	-3.162
HSPA9	2.345	0.447	2.354
F7	-1.208	0.447	-2.015
MED13	1.89	0.447	0.378
FOSB	1.203	0.443	-0.737
PRKCD	4.165	0.433	2.846
IL33	4.249	0.432	3.979
BCR (complex)	3.062	-0.428	4.066
TLR3	4.312	0.421	3.035
ADAM12	-1.371	0.418	-2.273
eicosapentenoic acid	-0.93	0.416	-1.815
RXRA	-1.24	-0.407	-1.569
PTHLH	-0.233	0.402	-1.242
ESR2	-2.73	-0.401	-0.474
MRTFA	-1.675	0.398	-0.619
VitaminD3-VDR-RXR	2.027	0.391	0.655
NFATC3	0.308	0.391	0.728
RAC1	2.286	-0.387	1.955
genistein	0.1	-0.385	1.813
CISH	-1.325	-0.378	-1.014
5-O-mycolyl-beta-araf-(1->2)-5-O-mycolyl-alpha-araf-(1->1')-glycerol	4.075	0.378	3.162
SPDEF	-3.606	0.378	-3.035
lysophosphatidylinositol	2.111	0.378	3.051
caffeine	-0.479	0.378	2.03
GATA1	1.259	0.377	0.857
ELANE	0.45	-0.372	0.942
RELA	2.854	-0.368	3.641
NR4A1	-2.307	-0.357	-1.16
CIITA	-0.527	-0.351	2.005
sulforafan	-1.9	0.347	-2.468
ADORA2B	1.453	0.346	0.923
CCR1	0.699	-0.339	0.942
10E,12Z-octadecadienoic acid	2.209	0.332	0.206
MOG	2.148	-0.314	2.377
LIPE	-1	-0.314	0.896
L-triiodothyronine	1.454	-0.307	1.245
IL27	3.114	0.303	3.549
NEUROG1	-0.853	0.302	-1
Tgf beta	2.974	0.291	0.991
CCR2	4.526	-0.286	5.44
HOXA3	-2.513	-0.284	-3.043
JAK2	1.862	0.283	2.005
TFE3	0.664	0.283	0.508
SNCA	4.446	0.282	4.34
GDF2	1.538	0.282	1.816
Creb	1.268	0.279	1.468
fingolimod	-3.247	-0.277	-3.086
mir-155	-2.053	-0.277	-1.601
TGFB3	3.329	0.277	3.026
methamphetamine	1.471	0.277	1.828
bisindolylmaleimide iv	0.478	0.277	-0.64
ADA	-2.892	-0.271	-1.96
HDAC3	-0.18	-0.271	1.363
FOSL2	2.216	0.269	1.273
sirolimus	-2.835	-0.262	-3.265
VEGFA	2.627	-0.262	3.043
collagen type i (family)	2.592	0.261	2.057
thioacetamide	3.343	-0.26	3.64
ISL1	-0.984	-0.256	N/A
LIF	0.607	-0.247	1.643
SAA1	1.494	-0.246	1.794
Ro31-8220	-1.636	0.243	-2.148
HAND2	-1.715	0.243	-1.501
6-hydroxydopamine	1.447	-0.242	2.038
sodium arsenite	-2.174	-0.239	-2.219
TNFSF11	3.724	-0.238	3.325
cholecalciferol	3.065	-0.233	1.713
GLI2	2.168	-0.231	1.595
TP53	0.01	-0.23	1.408
HOXA10	-1.944	0.229	-1.95
NFKBIA	2.159	0.229	0.676
IGF1	0.559	0.224	0.561
mibolerone	-0.879	0.223	-1.986
SRF	-2.616	0.222	0.036
U73122	-2.007	-0.219	-1.226
TEAD3	2.111	-0.218	1.488
MAP2K3	2.759	0.218	2.201
corticosteroid	-0.763	-0.213	0.378
FOXA2	-2.44	0.208	-1.174
nitric oxide	0.521	0.206	1.167
CCL11	3.216	-0.205	2.709
ZBED6	-1.575	0.2	N/A
PRKAA1	-2.085	0.194	-2.643
ionomycin	1.897	0.188	3.018
ELK1	0.057	-0.186	2.219
tretinoin	4.576	-0.185	5.562
fatty acid	1.43	-0.18	0.727
SMPD1	1.379	-0.174	1.57
BRD4	3.08	0.174	2.485
haloperidol	-1.527	-0.173	-2.572
H89	-1.274	0.169	-1.526
fluticasone propionate	-0.909	-0.167	-1.722
Growth hormone	1.114	0.162	N/A
11,12-epoxyeicosatrienoic acid	-1.144	-0.152	-0.52
UM101	-1.765	0.152	-1.463
MAC	N/A	0.152	2.236
FYN	1.421	0.152	N/A
AGN194204	1.681	0.151	2.298
ELF3	1.782	-0.146	0.694
ERK	2.436	0.146	0.376
MEF2C	-0.432	-0.141	0.865
P38 MAPK	4.003	0.14	3.909
LCN2	1.412	0.137	-2.076
IL7	3.737	0.136	3.932
let-7a-5p (and other miRNAs w/seed GAGGUAG)	-4.204	-0.135	-3.223
INHBB	2.03	-0.132	1.287
TREM1	0.61	-0.132	1.487
IL17RA	2.889	-0.13	2.475
ibuprofen	-1.062	-0.128	-1
Hedgehog	-0.102	-0.128	-1.342
CASZ1	N/A	0.128	1.32
IFN type 1	1.237	0.128	N/A
IRF1	3.578	0.127	3.429
TCR	3.271	0.125	3.941
CEBPB	3.9	-0.118	4.063
5-N-ethylcarboxamido adenosine	0.38	0.115	-0.946
CCN5	-2.538	-0.113	-1.822
BMP6	1.816	0.113	1.563
PLA2G10	1.612	0.113	1.086
TSC2	-1.073	0.11	-1.01
trinitrobenzenesulfonic acid	5.102	-0.106	3.891
IGFBP3	-0.591	-0.106	-0.558
TBX5	-2.203	0.104	-1.718
LDLR	-1.124	-0.102	0.256
potassium chloride	-1.205	0.099	-1.888
chrysotile asbestos	2.76	0.098	2.032
CEBPD	2.409	-0.095	2.825
AG490	-1.413	-0.095	-1.496
GNAS	2.138	-0.092	2.449
POU4F1	-0.971	-0.091	-1.509
EBI3	2.304	-0.088	3.059
FGF1	-2.186	0.085	-1.961
GAST	1.113	0.082	0.971
cytokine	4.811	-0.08	3.742
PAX6	1.381	-0.078	1.283
NOS2	1.625	0.077	0.666
KLF6	2.11	0.075	N/A
TBX21	2.296	0.074	1.388
ETS1	2.985	0.07	2.645
UXT	2	-0.068	2.621
SOST	2.219	-0.068	0.766
estrogen receptor	-4.553	0.067	-2.418
TFAP4	0.078	-0.063	1.394
NR3C1	-2.047	-0.059	-0.771
RUNX2	2.451	0.055	2.101
sunitinib	-2.612	0.054	-1.444
MAPKAPK2	3.016	-0.05	2.177
ADRB	-2.255	-0.048	N/A
SP3	0.687	-0.047	-0.948
bucladesine	2.19	-0.04	2.761
ETS2	1.885	-0.032	2.242
platelet activating factor	2.362	0.027	1.425
rottlerin	-3.101	-0.026	-2.06
SMAD4	1.069	0.024	0.885
PDGFB	1.538	0.022	1.896
TEAD4	2.496	-0.021	0.894
CALCA	-1.655	0.02	-0.748
docosahexaenoic acid	-1.682	-0.012	-1.269
TNFSF4	2.225	-0.007	1.961
PTK2	2.073	0.003	1.515
IL5	4.957	N/A	4.495
CD40LG	4.174	N/A	4.782
IRF7	4.675	N/A	3.99
ANGPT2	5.085	N/A	3.569
USP22	4.461	N/A	3.988
F2	3.941	N/A	4.116
enterotoxin B	4.031	N/A	4.018
FN1	4.286	N/A	3.761
APP	4.288	N/A	3.611
aspirin	-4.961	N/A	-2.856
CpG oligonucleotide	3.965	N/A	3.845
CD3	3.754	N/A	3.942
alefacept	-3.72	N/A	-3.897
salmonella minnesota R595 lipopolysaccharides	4.419	N/A	3.033
Nfat (family)	4.104	N/A	3.326
TICAM1	4.615	N/A	2.726
CD40	3.872	N/A	3.023
emodin	-3.223	N/A	-3.506
uric acid	3.474	N/A	3.231
CD14	3.529	N/A	3.174
OLR1	3.147	N/A	3.513
CpG ODN 1826	3.9	N/A	2.755
JAK1/2	3.638	N/A	3
Go 6976	-2.982	N/A	-3.637
HRG	3.148	N/A	3.45
Pam3-Cys-Ser-Lys4	3.698	N/A	2.89
GFI1	-3.194	N/A	-3.349
FLT3LG	3.759	N/A	2.66
LGALS1	3.448	N/A	2.944
EDN1	3.479	N/A	2.911
N-acetylmuramyl-L-alanyl-D-isoglutamine	3.343	N/A	3.047
IKZF2	-2.673	N/A	-3.713
IFNA4	3.762	N/A	2.623
levodopa	-2.782	N/A	-3.601
Hbb-b2	3.046	N/A	3.315
MIF	2.905	N/A	3.407
MAVS	3.356	N/A	2.937
daidzein	2.825	N/A	3.431
RIPK2	2.881	N/A	3.357
Bay 11-7082	-3.594	N/A	-2.643
hydrogen peroxide	3.853	N/A	2.377
TYROBP	2.631	N/A	3.582
RNASE1	2.728	N/A	3.44
elovanoid N34	-3	N/A	-3.162
elovanoid N32	-3	N/A	-3.162
tyrphostin AG 1478	-3.228	N/A	-2.928
CpG ODN 1668	3.358	N/A	2.762
Tlr	2.768	N/A	3.342
TNFSF9	3	N/A	3.108
NOD2	3.527	N/A	2.54
DDX58	3.734	N/A	2.331
aldesleukin	2.828	N/A	3.148
NfkB1-RelA	3.111	N/A	2.795
E. coli serotype 0127B8 lipopolysaccharide	3.545	N/A	2.336
IFNE	3.45	N/A	2.414
C5AR1	2.736	N/A	3.114
IL1RN	-3.501	N/A	-2.303
Lymphotoxin	2.8	N/A	2.976
ST8SIA1	-2.789	N/A	-2.96
CCN1	2.384	N/A	3.349
IFNA1/IFNA13	3.354	N/A	2.373
ITGA9	2.744	N/A	2.975
TNFSF14	2.898	N/A	2.804
SELPLG	3.332	N/A	2.35
eplerenone	-3.08	N/A	-2.548
bromodeoxyuridine	3.301	N/A	2.309
FBN1	-2.789	N/A	-2.789
IL-1R	2.78	N/A	2.797
TRAF6	3.446	N/A	2.13
TRADD	3.124	N/A	2.449
DOCK8	3.207	N/A	2.333
STAT4	3.254	N/A	2.275
MALP-2s	2.738	N/A	2.789
TNFSF15	3.112	N/A	2.408
CD2	3.44	N/A	2.066
bortezomib	-2.016	N/A	-3.487
NOSTRIN	-3.271	N/A	-2.208
GNAI3	2.828	N/A	2.646
Nr1h	-2.581	N/A	-2.882
estriol	-2.714	N/A	-2.72
HBB	-2.985	N/A	-2.433
TNFSF13B	2.511	N/A	2.888
B4GALNT1	-2.789	N/A	-2.607
cerivastatin	-2.75	N/A	-2.629
NfkB-RelA	3.146	N/A	2.215
mevalonic acid	2.751	N/A	2.592
RIPK1	2.471	N/A	2.867
IRF3	3.419	N/A	1.915
inosine	2.673	N/A	2.652
REL	2.586	N/A	2.739
ACTN4	2.331	N/A	2.985
IKBKE	3.01	N/A	2.298
lysophosphatidylcholine	3.394	N/A	1.911
EDNRA	2.646	N/A	2.646
BSG	2.984	N/A	2.295
PLAU	2.892	N/A	2.361
TNFAIP3	-3.074	N/A	-2.158
Ifn	2.816	N/A	2.402
S-(2,3-bispalmitoyloxypropyl)-cysteine-GDPKHPKSF	2.587	N/A	2.63
tosylphenylalanyl chloromethyl ketone	-2.792	N/A	-2.423
hemozoin	3.335	N/A	1.834
ADORA3	2.333	N/A	2.828
anakinra	-2.575	N/A	-2.573
CARD9	2.76	N/A	2.378
pentoxifylline	-2.346	N/A	-2.791
CpG ODN 2006	3.442	N/A	1.692
monocrotaline	2.934	N/A	2.2
IL12A	2.691	N/A	2.424
RET	2.892	N/A	2.213
irbesartan	-2.966	N/A	-2.113
ROCK1	2.353	N/A	2.72
EIF2AK2	2.918	N/A	2.138
CD3E	2.896	N/A	2.158
3M-001	2.621	N/A	2.425
AMPK	-3.17	N/A	-1.874
CFB	2.6	N/A	2.433
NLRP3	2.357	N/A	2.671
WNT1	3.223	N/A	1.805
IFNB1	3.036	N/A	1.977
immethridine	-2.887	N/A	-2.121
RUNX3	-3.162	N/A	-1.836
ICAM1	2.431	N/A	2.566
MTPN	2.897	N/A	2.095
collagenase	2.138	N/A	2.828
SMAD7	-2.521	N/A	-2.422
Aldose Reductase	2.95	N/A	1.982
apigenin	-2.356	N/A	-2.575
laminaran	2.982	N/A	1.941
glucosamine	-2.676	N/A	-2.241
Sod	-2.236	N/A	-2.646
N(2)-(gamma-D-glutamyl)-meso-2,2'-diaminopimelic acid	2.433	N/A	2.433
PTPN6	-2.376	N/A	-2.488
ST14	2.425	N/A	2.433
PDCD4	-2.63	N/A	-2.2
AIMP1	2.219	N/A	2.608
IFNA8	2.592	N/A	2.219
IFNA16	2.592	N/A	2.219
NCSTN	-2.853	N/A	-1.951
camptothecin	1.802	N/A	2.99
lomustine	2.449	N/A	2.333
GPX1	-2.583	N/A	-2.199
ZC3H12C	-3.162	N/A	-1.609
valsartan	-2.32	N/A	-2.451
ssRNA40	2.586	N/A	2.183
zymosan	2.422	N/A	2.346
thalidomide	-2.358	N/A	-2.401
miR-204-5p (and other miRNAs w/seed UCCCUUU)	-2.309	N/A	-2.449
C5	2.232	N/A	2.517
BCL2	1.815	N/A	2.922
SAA	2.671	N/A	2.05
SAMSN1	2.982	N/A	1.732
CD81	2.219	N/A	2.491
ITGA5	2.3	N/A	2.408
NQO1	-2.358	N/A	-2.331
plumbagin	-2.449	N/A	-2.236
GLIS2	-2.236	N/A	-2.449
FOXO4	-1.878	N/A	-2.795
HR	1.89	N/A	2.781
carbon monoxide	-2.182	N/A	-2.488
SLPI	-2.433	N/A	-2.236
IFI16	2.449	N/A	2.218
MTF1	2.226	N/A	2.439
CpG ODN 2395	2.425	N/A	2.236
ADM	-2.675	N/A	-1.98
CXCL2	2.211	N/A	2.418
Ciap	-2.4	N/A	-2.216
etanercept	-2.617	N/A	-1.983
LAT	2.607	N/A	1.982
JAK1	2.614	N/A	1.973
CALR	2.396	N/A	2.182
deoxycorticosterone acetate	2.73	N/A	1.839
APOA1	-2.174	N/A	-2.382
ITK	2.33	N/A	2.214
DEF6	2.14	N/A	2.398
TLR5	3.088	N/A	1.447
propofol	-2.12	N/A	-2.412
chloroquine	-2.313	N/A	-2.216
lipoteichoic acid	2.637	N/A	1.864
acetaminophen	2.199	N/A	2.301
FGF21	-1.88	N/A	-2.611
YY1	2.488	N/A	2.002
N-formyl-Met-Leu-Phe	2.397	N/A	2.089
TRIM59	-1.664	N/A	-2.813
L2HGDH	-2.236	N/A	-2.236
PRKCE	2.652	N/A	1.794
fasudil	-2.239	N/A	-2.204
sulfasalazine	-2.219	N/A	-2.219
PLAUR	2.601	N/A	1.834
STAT1/3/5 dimer	2.433	N/A	2
TIFA	2.433	N/A	2
WNT7A	2.414	N/A	2
CLEC4E	2.425	N/A	1.982
andrographolide	-1.976	N/A	-2.412
Klra7 (includes others)	2.19	N/A	2.198
muromonab-CD3	2.407	N/A	1.98
IFNA14	2.402	N/A	1.982
IFNA7	2.402	N/A	1.982
IFNA6	2.402	N/A	1.982
IFNA21	2.402	N/A	1.982
IFNA5	2.402	N/A	1.982
IFNA10	2.402	N/A	1.982
midazolam	-2.412	N/A	-1.969
D609	-2.19	N/A	-2.19
F3	1.822	N/A	2.557
ICOSLG/LOC102723996	2.927	N/A	1.452
simvastatin	-1.314	N/A	-3.048
PRKCZ	2.393	N/A	1.953
NORAD	2.449	N/A	1.89
THZ1	-2.425	N/A	-1.912
desoxycorticosterone	2.396	N/A	1.939
CXCL8	2.824	N/A	1.51
lysophosphatidic acid	2.138	N/A	2.195
TAB1	-1.501	N/A	-2.828
DEPTOR	-1.941	N/A	-2.378
PRKCB	2.544	N/A	1.775
INSIG1	-3.144	N/A	-1.172
L1CAM	2.372	N/A	1.94
reactive oxygen species	3.209	N/A	1.091
stallimycin	2.156	N/A	2.111
ID3	2.725	N/A	1.534
THPO	2.578	N/A	1.673
TMPO	2	N/A	2.236
DMH1	-2.236	N/A	-2
erismodegib	-2	N/A	-2.236
PARP9	2.236	N/A	2
quercetin	-2.98	N/A	-1.251
N-nitro-L-arginine methyl ester	2.145	N/A	2.068
dicarbethoxydihydrocollidine	2.224	N/A	1.987
HDL	-2.416	N/A	-1.794
nystatin	2.219	N/A	1.982
1-((2-chlorophenyl)diphenylmethyl)-1H-pyrazole	-2.219	N/A	-1.982
FABP5	-2.219	N/A	-1.982
SCUBE3	2.216	N/A	1.982
COL1A1	1.98	N/A	2.213
poly dA-dT	2.23	N/A	1.961
Mir200	-2.188	N/A	-1.994
IC87114	-2.213	N/A	-1.964
PS-1145	-2.207	N/A	-1.964
C3	2.411	N/A	1.759
101.10 peptide	-2.438	N/A	-1.732
TLR6	2.365	N/A	1.798
zymosan A	2.2	N/A	1.951
salicylic acid	-2.253	N/A	-1.888
CXCR4	1.36	N/A	2.781
BMPR2	2.262	N/A	1.877
LAMA5	1.954	N/A	2.183
KDR	1.709	N/A	2.425
RORC	1.924	N/A	2.209
PF4	2.398	N/A	1.729
TRAIP	-2.176	N/A	-1.951
Ni2+	2.113	N/A	2
ZC3H12A	-2.211	N/A	-1.881
SAV1	-1.633	N/A	-2.449
SELP	2.057	N/A	2.018
Hbb-b1	1.816	N/A	2.252
ZNF281	-1.89	N/A	-2.177
piceatannol	-1.832	N/A	-2.219
parthenolide	-1.834	N/A	-2.216
JAK inhibitor I	-2.376	N/A	-1.664
PRC2	-2.069	N/A	-1.969
HSPD1	1.837	N/A	2.197
AGER	2.446	N/A	1.584
SPRY1	-2.63	N/A	-1.4
hydrocortisone	-2.099	N/A	-1.923
NAMPT	2.33	N/A	1.692
kaempferol	-2.63	N/A	-1.387
IL17F	1.453	N/A	2.561
PLP1	2.19	N/A	1.811
IL4I1	-2	N/A	-2
ARID4B	2	N/A	2
maraviroc	-2	N/A	-2
filgotinib	-2	N/A	-2
APCS	2	N/A	2
SLC4A1	-1.997	N/A	-1.997
IFNW1	2	N/A	1.992
IFNK	2	N/A	1.992
EFNB2	2.186	N/A	1.802
KDM6B	1.94	N/A	2.045
tocilizumab	-1.982	N/A	-2
hymecromone	-2.248	N/A	-1.732
HOXA7	2.219	N/A	1.757
COL18A1	-2.242	N/A	-1.732
MK2 inhibitory peptide	-1.987	N/A	-1.987
pomalidomide	-1.987	N/A	-1.982
NOTCH3	1.339	N/A	2.63
TMSB4	1.981	N/A	1.987
ARID4A	1.987	N/A	1.98
FBXO42	1.98	N/A	1.987
Ferritin	1.98	N/A	1.98
OCLN	-1.98	N/A	-1.98
erythromycin	-2.438	N/A	-1.522
Ikb	1.964	N/A	1.993
IFNGR1	1.992	N/A	1.964
S-nitrosoglutathione	-2.081	N/A	-1.872
ROR1	2.186	N/A	1.766
MAPK9	1.876	N/A	2.075
MAP2K6	2.24	N/A	1.703
1-hydroxy-2-methyl-2-butenyl 4-diphosphate	1.969	N/A	1.969
CD38	2.264	N/A	1.671
NCF4	-1.964	N/A	-1.964
AVPR1A	-1.964	N/A	-1.964
ITGB3	1.438	N/A	2.488
IL19	2.789	N/A	1.134
Raf	-1.937	N/A	-1.982
LINC00963	2.208	N/A	1.709
BCL10	1.957	N/A	1.956
betulinic acid	-1.912	N/A	-2
IDO1	-1.727	N/A	-2.184
miR-34a-5p (and other miRNAs w/seed GGCAGUG)	-1.884	N/A	-2.025
ILK	2.096	N/A	1.81
ITGB5	1.951	N/A	1.951
2-(4-acetoxyphenyl)-2-chloro-N-methylethylamine	-1.92	N/A	-1.977
ICOS	1.943	N/A	1.948
KAT6A	2.985	N/A	0.905
SAFB	-1.554	N/A	-2.333
2,4-dinitrofluorobenzene	1.718	N/A	2.166
HNRNPU	1.948	N/A	1.936
3,4,5,3',4'-pentachlorobiphenyl	2.316	N/A	1.554
VGLL3	1.633	N/A	2.236
green tea polyphenol	-2.201	N/A	-1.664
CAMP	2.571	N/A	1.293
Ifn gamma	1.662	N/A	2.202
verteporfin	-2.449	N/A	-1.408
AIP	1.508	N/A	2.333
IL-17f dimer	2.646	N/A	1.195
nicotinic acid	-2.219	N/A	-1.616
DDR2	1.794	N/A	2.039
HDAC6	2.126	N/A	1.698
mir-146	-2.594	N/A	-1.219
UTP	1.824	N/A	1.988
IL17a dimer	2.272	N/A	1.537
verapamil	-1.912	N/A	-1.89
BCL11B	1.411	N/A	2.39
ITGAM	2.504	N/A	1.287
IL23	1.968	N/A	1.823
BID	1.539	N/A	2.236
elastase	2.08	N/A	1.686
SPP1	2.087	N/A	1.676
Hsp90	1.489	N/A	2.263
RAS	1.885	N/A	1.867
cilostazol	-1.773	N/A	-1.964
FCGR2A	1.49	N/A	2.24
CCL18	1.729	N/A	1.998
TAC4	1.758	N/A	1.962
Il8r	1.98	N/A	1.732
MEF2D	0.957	N/A	2.754
ginkgolide B	-1.709	N/A	-2
PP1	-1.763	N/A	-1.941
ADAMTS12	-2.985	N/A	-0.718
amphotericin B	1.731	N/A	1.969
NCR1	1.718	N/A	1.976
PLAT	1.314	N/A	2.366
Zn2+	1.673	N/A	2
MUC4	2	N/A	1.671
DICER1	-2.019	N/A	-1.648
BMPR1B	1.664	N/A	2
PARP1	1.869	N/A	1.783
3M-002	1.88	N/A	1.771
10-nitrooleate	-2.646	N/A	-1
Klrk1	1.564	N/A	2.071
monophosphoryl lipid A	2.205	N/A	1.412
Fibrinogen	1.939	N/A	1.673
IFIH1	1.92	N/A	1.691
lenalidomide	2.634	N/A	0.962
RETN	2.048	N/A	1.536
thioctic acid	-0.984	N/A	-2.599
nilvadipine	2.236	N/A	1.342
PTPN11	-2.49	N/A	-1.08
RNF2	-1.567	N/A	-2
IL16	1.381	N/A	2.183
lipoxin A4	-1.36	N/A	-2.2
PTPRJ	2.138	N/A	1.414
STAT	1.614	N/A	1.929
IRF8	1.453	N/A	2.078
NCF1	2.433	N/A	1.091
TYR	1.633	N/A	1.89
PDGF BB	2.466	N/A	1.056
herbimycin	-2.149	N/A	-1.361
SASH1	3.5	N/A	N/A
IL37	-1.77	N/A	-1.709
SREBF1	3	N/A	-0.463
CHD4	2.111	N/A	1.342
SOX4	1.28	N/A	2.163
PLA2G2D	-2.157	N/A	-1.276
Ginkgo biloba	-1.446	N/A	-1.982
NOX4	2.553	N/A	0.872
mannitol	1.487	N/A	1.931
MGP	-1.964	N/A	-1.446
IFNL1	3.406	N/A	N/A
birabresib	-2.266	N/A	-1.14
SFRP1	-2.538	N/A	-0.863
HOTAIR	1.24	N/A	2.16
Focal adhesion kinase	2.178	N/A	1.222
TLR1	1.966	N/A	1.432
clofibrate	-1.832	N/A	-1.563
I-BOP	1.697	N/A	1.697
metyrapone	-1.942	N/A	-1.452
GDF11	1.456	N/A	1.93
A-Fos	-1.495	N/A	-1.89
F10	1.399	N/A	1.98
carrageenan	0.97	N/A	2.408
TWIST	1.387	N/A	1.982
2-deoxyglucose	-1.779	N/A	-1.59
ODC1	-1.387	N/A	-1.982
ORAI1	1.387	N/A	1.98
C/EBP	0.956	N/A	2.4
SHH	2.464	N/A	0.89
FOXL2	1.526	N/A	1.818
EIF4G2	1.342	N/A	2
OXTR	1.342	N/A	2
MED16	-1.522	N/A	-1.816
ACVR1	1.354	N/A	1.98
GABPB1	2.2	N/A	1.131
EZR	1.344	N/A	1.981
cytochalasin D	-2.173	N/A	-1.151
Ccl2	1.851	N/A	1.468
COMMD3-BMI1	-1.673	N/A	-1.633
AHI1	-1.89	N/A	-1.414
gallic acid	-1.309	N/A	-1.98
propionic acid	1.039	N/A	2.236
MAP3K8	1.33	N/A	1.924
ITGAL	1.71	N/A	1.534
LGI1	-1.961	N/A	-1.274
ATP-gamma-S	-1.015	N/A	-2.219
leukotriene C4	1.001	N/A	2.232
K-252	-1.89	N/A	-1.342
CD5	1.562	N/A	1.66
SLC9A1	2.219	N/A	1
Smad2/3-Smad4	2.186	N/A	1.026
CDK9	2.2	N/A	1.009
DMP1	-1.754	N/A	-1.452
advanced glycation end-products	2.019	N/A	1.177
CORT	-0.588	N/A	-2.592
dipyridamole	-1.195	N/A	-1.982
obeticholic acid	-1.017	N/A	-2.16
ACVRL1	0.963	N/A	2.207
SRC (family)	2.083	N/A	1.079
Fc gamma receptor	1.851	N/A	-1.302
LPAR1	1.987	N/A	1.131
GABBR1	-1.964	N/A	-1.154
IRAK1	1.692	N/A	1.422
NPC1	-1.766	N/A	-1.347
CLEC1B	1.103	N/A	2
acetovanillone	-2.358	N/A	-0.739
CD86	1.734	N/A	1.357
SCARB1	-1.448	N/A	-1.635
IL12B	1.425	N/A	1.658
sorafenib	-1.633	N/A	-1.449
CD209	2.13	N/A	0.948
nedocromil sodium	-1.067	N/A	-1.982
Stat3-Stat3	1.344	N/A	1.698
N(G)-monomethyl-D-arginine	2.167	N/A	0.862
SOCS3	-0.948	N/A	-2.08
calyculin A	-1.89	N/A	-1.134
prednisolone	-1.27	N/A	-1.75
iloprost	-1.026	N/A	-1.982
eflornithine	1.23	N/A	1.775
MYB	1.344	N/A	1.659
EEF1A2	-1	N/A	-2
sodium orthovanadate	2.375	N/A	0.61
vorinostat	-1.595	N/A	-1.39
tetrathiomolybdate	-1.633	N/A	-1.342
silibinin	-2.413	N/A	-0.559
IDR-1002	-2.013	N/A	-0.951
SRT1720	-1.964	N/A	-1
KL	-2.952	N/A	N/A
CH-223191	0.97	N/A	1.98
imipramine blue	N/A	N/A	2.939
cystamine	-0.937	N/A	-2
TAPI-1	-2	N/A	-0.937
BMPER	-1.612	N/A	-1.319
salvin	-1.628	N/A	-1.3
ARNTL	-0.712	N/A	-2.215
IL9	2.92	N/A	N/A
KAT2B	1.72	N/A	1.195
GALNT3	-1	N/A	-1.915
NR3C2	1.644	N/A	1.266
PADI2	1.98	N/A	0.927
LDB1	-0.438	N/A	-2.466
lactic acid	1.061	N/A	1.834
topotecan	1.109	N/A	1.78
isoliquiritigenin	-1.732	N/A	-1.131
Iga	2.038	N/A	0.806
NOS3	-1.672	N/A	-1.164
CD274	-1.533	N/A	-1.298
RNY3	2.828	N/A	N/A
tempol	-2.828	N/A	N/A
REST	-1.058	N/A	-1.767
SOD1	-1.48	N/A	-1.342
mir-135	-1.35	N/A	-1.471
asoprisnil	-2.335	N/A	-0.466
CGAS	2.787	N/A	N/A
CGS 21680	1.022	N/A	-1.765
CARM1	0.555	N/A	2.213
beraprost	-1.134	N/A	-1.633
TF	1.961	N/A	0.803
ALB	2.207	N/A	0.555
ZNF106	-2.333	N/A	-0.427
CD80	1.728	N/A	1.023
SMAD2	1.987	N/A	0.756
TNC	2.025	N/A	0.711
berberine	-1.237	N/A	-1.497
CHRNA1	-1	N/A	-1.732
CCL3	0.866	N/A	1.866
PEBP1	-1.063	N/A	-1.667
PFKFB3	0.724	N/A	1.998
oblimersen	2.714	N/A	N/A
farnesyl pyrophosphate	1.706	N/A	1
LRP1	-1.823	N/A	-0.87
resolvin E1	-0.479	N/A	-2.213
fontolizumab	-2.236	N/A	-0.447
LMO2	-0.146	N/A	-2.535
CL 316243	-0.686	N/A	-1.984
taxifolin	-1.664	N/A	-1
STAT2	2.66	N/A	N/A
CYP27B1	-1.195	N/A	-1.46
PTGER4	-1.956	N/A	-0.695
TXNIP	1.183	N/A	1.461
triflusal	-0.685	N/A	-1.953
benzoic acid	-1.497	N/A	-1.14
Usp17la (includes others)	1.961	N/A	-0.675
CXCL3	1.404	N/A	1.218
EP400	N/A	N/A	-2.621
Tnf receptor	2.621	N/A	N/A
PGF	1.701	N/A	0.913
fish oils	-2.607	N/A	N/A
Z-551	-1.982	N/A	-0.623
superoxide	1.286	N/A	1.307
ADRB2	1.863	N/A	0.728
2-aminopurine	-2.584	N/A	N/A
NCR3	0.775	N/A	1.804
RHOA	2.05	N/A	0.529
CYP2E1	2.566	N/A	N/A
VAV3	1.98	N/A	0.577
baicalein	-1.354	N/A	-1.195
PTAFR	1.547	N/A	0.991
paricalcitol	-1.063	N/A	-1.463
polymyxin B	-1.969	N/A	-0.555
plerixafor	-2.207	N/A	0.314
clobetasol propionate	-1.408	N/A	-1.109
MTORC2	1.961	N/A	0.555
HPX	-1.446	N/A	1.067
CASP1	1.745	N/A	0.753
WNT5B	1.4	N/A	1.091
RLN2	0.952	N/A	1.535
leukotriene D4	0.852	N/A	1.634
PROCR	-1.236	N/A	-1.244
8-bromoguanosine 3',5'-cyclic monophosphate	1.056	N/A	1.42
Y 27632	-1.497	N/A	-0.973
MTA1	0.34	N/A	2.122
BACH2	-2.042	N/A	-0.42
FMR1	-0.086	N/A	-2.374
DOK1	-1.387	N/A	-1.067
geranylgeranyl pyrophosphate	1.387	N/A	1.067
TNFRSF21	-2.449	N/A	N/A
CHD1	2.449	N/A	N/A
F630028O10Rik	-2.433	N/A	N/A
TNFRSF11A	N/A	N/A	2.433
C5	2.429	N/A	N/A
GABPA	2.426	N/A	N/A
HHEX	-1.544	N/A	-0.882
IL17RB	2.425	N/A	N/A
USP18	-2.425	N/A	N/A
CRP	2.052	N/A	0.373
PTGER1	2.414	N/A	N/A
montelukast	-2.414	N/A	N/A
PML	N/A	N/A	2.409
tranilast	-2.408	N/A	N/A
NREP	-1.406	N/A	-1
RGCC	1.963	N/A	0.442
N,N-dimethylsphingosine	-1.446	N/A	-0.958
NMU	2.404	N/A	N/A
REN	2.403	N/A	N/A
PTGES	2.401	N/A	N/A
WT1	0.842	N/A	1.557
clodronic acid	1.132	N/A	1.244
LIN9	N/A	N/A	-2.36
CYP2J2	-1.044	N/A	-1.309
dec-RRLL-cmk	-1	N/A	-1.342
IL23A	1.221	N/A	1.121
choline	-2.339	N/A	N/A
Collagen Alpha1	2.204	N/A	0.132
DNMT3A	1.961	N/A	0.354
lactosylceramide	0.849	N/A	1.452
NADPH oxidase	1.65	N/A	0.647
palmitic acid	1.671	N/A	0.623
CD200	-1.463	N/A	-0.811
ELN	1.134	N/A	1.134
PDPK1	-1.469	N/A	0.782
emactuzumab	2.236	N/A	N/A
CCL-34	N/A	N/A	2.236
glycitein	-2.236	N/A	N/A
SYK/ZAP	2.236	N/A	N/A
motexafin gadolinium	2.236	N/A	N/A
vasoactive intestinal peptide	-2.236	N/A	N/A
prazosin	2.236	N/A	N/A
3-deoxy-2-octulosonic acid(2)-lipid A	2.236	N/A	N/A
P2RY4	N/A	N/A	2.236
G protein alphai	2.236	N/A	N/A
histone deacetylase	2.236	N/A	N/A
RXRB	-2.236	N/A	N/A
chelerythrine	-2.236	N/A	N/A
AXL	0.838	N/A	1.394
erlotinib	1.779	N/A	-0.445
ITGB4	1.307	N/A	0.916
USF2	1.142	N/A	1.081
ASXL1	-1.89	N/A	-0.333
TRPV1	-2.219	N/A	N/A
dexmedetomidine	-2.219	N/A	N/A
eprosartan	-2.219	N/A	N/A
TNK1	2.219	N/A	N/A
C9	1.109	N/A	1.109
VIPR1	2.216	N/A	N/A
2'3'-cyclic guanosine monophosphate-adenosine monophosphate	2.215	N/A	N/A
hexamethoxyflavone	-2.214	N/A	N/A
AGTR1	2.214	N/A	N/A
prostaglandin A1	2.213	N/A	N/A
2-mercaptoacetate	2.213	N/A	N/A
CD4	-0.579	N/A	-1.633
nitroarginine	0.812	N/A	1.396
acriflavine	-2.208	N/A	N/A
ORMDL3	2.207	N/A	N/A
NCGC00186528	-2.207	N/A	N/A
miR-218-5p (and other miRNAs w/seed UGUGCUU)	-2.207	N/A	N/A
LCK	N/A	N/A	2.205
HOXB1	2.2	N/A	N/A
ANGPTL2	2.2	N/A	N/A
HOXB3	2.2	N/A	N/A
thermozymocidin	-2.2	N/A	N/A
FYB1	1.067	N/A	1.131
glucagon	-2.198	N/A	N/A
PLA2G4A	1.026	N/A	1.172
naphthalene	N/A	N/A	-2.196
ZFP36	-1.563	N/A	-0.631
CBL	-1.463	N/A	-0.728
polyphosphate	N/A	N/A	2.191
FPR2	2.19	N/A	N/A
LTB	N/A	N/A	2.186
raclopride	-2.183	N/A	N/A
CTSB	2.183	N/A	N/A
SLC39A8	N/A	N/A	2.176
Serpin	2.176	N/A	N/A
U1 snRNP	N/A	N/A	2.176
FSTL1	2.175	N/A	N/A
dinoprost	1.459	N/A	0.715
Hmgb1	2.172	N/A	0
RGS10	-2.169	N/A	N/A
NCOR1	1.255	N/A	0.913
WWTR1	1.044	N/A	1.121
NANOG	-0.927	N/A	1.237
IL36A	1.224	N/A	-0.938
HSP90B1	N/A	N/A	2.161
NFAT (complex)	0.747	N/A	1.412
CRHR1	-1.091	N/A	-1.067
Esrra	-2.145	N/A	N/A
PDE4B	1.414	N/A	0.728
SOX17	2.138	N/A	N/A
Ccl6	1.067	N/A	1.067
LOX	1.067	N/A	1.067
B2M	N/A	N/A	2.133
BRD2	-0.128	N/A	2
IL31	1.447	N/A	0.664
GRIN3A	-1.383	N/A	-0.728
tert-butyl hydroperoxide	1.94	N/A	0.169
9,10-dimethyl-1,2-benzanthracene	1.432	N/A	-0.663
CCR5	0.225	N/A	1.867
leuprolide	0.116	N/A	1.964
TNIP1	1	N/A	1.069
SYK	1.869	N/A	0.199
sodium chloride	1.005	N/A	1.058
TRAF2	-0.139	N/A	-1.915
TCF7L2	1.853	N/A	-0.191
NUP62	0.97	N/A	1.07
E2F3	N/A	N/A	-2.034
NFIL3	1.964	N/A	-0.069
LIPG	0.626	N/A	1.406
IRAK4	2.032	N/A	N/A
HOXC8	1.134	N/A	-0.896
fulvestrant	0.985	N/A	1.045
spermine	-0.64	N/A	-1.387
ethylene glycol tetraacetic acid	-2.013	N/A	N/A
iodoacetic acid	2	N/A	N/A
icilin	N/A	N/A	-2
zidovudine	N/A	N/A	-2
CTSS	N/A	N/A	2
sphingomyelin	N/A	N/A	2
HNF1A-AS1	N/A	N/A	-2
IFITM1	2	N/A	N/A
TNNI3	2	N/A	N/A
ACSL5	N/A	N/A	2
CDKN2B-AS1	2	N/A	N/A
NF 449	-2	N/A	N/A
MIRLET7	-2	N/A	N/A
zinc oxide	2	N/A	N/A
TSC22D1	2	N/A	N/A
mangiferin	-2	N/A	N/A
mir-373	-2	N/A	N/A
ganglioside GM3	-2	N/A	N/A
entolimod	-2	N/A	N/A
ABHD5	N/A	N/A	-2
6-aminopyrazolopyrimidine derivative compound II	-2	N/A	N/A
HPSE	2	N/A	N/A
Phe-Pro-Arg-chloromethyl ketone	-2	N/A	N/A
SMC3	N/A	N/A	2
ponesimod	2	N/A	N/A
beta-1,3-glucan	2	N/A	N/A
MAP3K5	2	N/A	N/A
diaminopimelic acid	2	N/A	N/A
METTL3	-2	N/A	N/A
teichoic acid	2	N/A	N/A
SCNN1A	2	N/A	N/A
blinatumomab	2	N/A	N/A
sesamol	-2	N/A	N/A
RYR2	-2	N/A	N/A
pristane	N/A	N/A	2
PCYT2	N/A	N/A	2
isopentenyl diphosphate	0.587	N/A	1.412
SF1	-1.997	N/A	N/A
PCGF2	-0.22	N/A	-1.775
IFNL4	1.994	N/A	N/A
ZNF750	N/A	N/A	-1.994
Pdgf (complex)	1.13	N/A	0.864
LGALS3BP	N/A	N/A	-1.993
PDLIM7	N/A	N/A	1.987
salmonella typhimurium lipopolysaccharide	1.987	N/A	N/A
3-aminobenzamide	N/A	N/A	-1.987
SPRR5	N/A	N/A	-1.987
TPSAB1/TPSB2	1.029	N/A	0.958
ST6GAL1	1.985	N/A	N/A
CLEC12A	1.982	N/A	N/A
IFNA17	N/A	N/A	1.982
vitamin K2	1.982	N/A	N/A
RALA	1.982	N/A	N/A
DNAJB6	N/A	N/A	-1.982
mevastatin	N/A	N/A	-1.982
AGPAT2	N/A	N/A	1.982
icatibant	1.982	N/A	N/A
WAS	1.982	N/A	N/A
ETS	1.982	N/A	N/A
hemocyanin	1.982	N/A	N/A
EPHA2	N/A	N/A	1.982
HRH1	1.982	N/A	N/A
borage oil	-1.982	N/A	N/A
SMARCC1	N/A	N/A	1.982
RARRES2	N/A	N/A	-1.982
BPIFA1	-1.982	N/A	N/A
LMNB1	N/A	N/A	1.982
CXCL1	1.982	N/A	N/A
TNFRSF17	1.982	N/A	N/A
FOXN1	N/A	N/A	1.982
Complement	N/A	N/A	1.982
PON1	-1.982	N/A	N/A
NUDT21	N/A	N/A	-1.982
rebamipide	N/A	N/A	-1.982
candesartan	-1.982	N/A	N/A
ULBP1	N/A	N/A	1.982
S100A7	1.982	N/A	N/A
PKP2	N/A	N/A	-1.981
allyl sulfide	-1.981	N/A	N/A
pubchem compound 11483544	-1.981	N/A	N/A
4-phenylbutyric acid	-1.98	N/A	N/A
G6PD	1.98	N/A	N/A
FEM1A	-1.98	N/A	N/A
selegiline	1.98	N/A	N/A
acitretin	N/A	N/A	1.98
PCSK9	1.98	N/A	N/A
AIF1	1.977	N/A	N/A
TNFRSF18	-1.455	N/A	-0.52
PIEZO1	1.974	N/A	N/A
SERPINH1	N/A	N/A	1.974
7-nitroindazole	1.974	N/A	N/A
butylidenephthalide	N/A	N/A	-1.974
picryl chloride	N/A	N/A	1.973
NTN1	-1.972	N/A	N/A
OSCAR	1.155	N/A	0.816
IL15RA	-1.97	N/A	N/A
fluvoxamine	-1.97	N/A	N/A
Gm21596/Hmgb1	1.97	N/A	N/A
CYBA	1.969	N/A	N/A
IL26	1.969	N/A	N/A
PRF1	-1.969	N/A	N/A
NFE2	1.969	N/A	N/A
CXCL5	N/A	N/A	1.967
CpG ODN 2216	1.327	N/A	-0.64
UCP2	-1.966	N/A	N/A
MDK	-1.964	N/A	N/A
ruxolitinib	-1.964	N/A	N/A
F13A1	1.964	N/A	N/A
nicardipine	-1.964	N/A	N/A
NR2F2	1.964	N/A	N/A
KLK5	1.964	N/A	0
concanamycin A	1.963	N/A	N/A
CTCF	-0.476	N/A	1.485
uridine diphosphate	1.961	N/A	N/A
TREX1	-1.96	N/A	N/A
JWH-015	-1.96	N/A	N/A
FIRRE	N/A	N/A	1.96
CYP4F2	1.96	N/A	N/A
Smad	1.96	N/A	N/A
DNASE2	-1.96	N/A	N/A
pCPT-cAMP	-1.955	N/A	N/A
INSIG2	N/A	N/A	1.954
GADD45B	N/A	N/A	1.954
DOCK2	1.953	N/A	N/A
RCAN1	N/A	N/A	-1.953
NPPB	-1.706	N/A	-0.246
CUX1	N/A	N/A	-1.951
pentobarbital	1.951	N/A	N/A
TBXA2R	1.951	N/A	N/A
NODAL	-1.134	N/A	-0.816
pirfenidone	-1.949	N/A	N/A
AKIRIN2	1.949	N/A	N/A
IKK (complex)	N/A	N/A	1.948
CARD11	1.948	N/A	N/A
chitin	1.946	N/A	N/A
lisinopril	-1.946	N/A	N/A
EFNB1	1.944	N/A	N/A
FC-99	-1.944	N/A	N/A
MGAT5	1.342	N/A	-0.6
HNRNPAB	N/A	N/A	1.941
elaidic acid	N/A	N/A	-1.941
KDM3B	0	N/A	1.941
P2RX4	1.941	N/A	N/A
MAPK7	N/A	N/A	-1.937
SERPINE1	-1.937	N/A	N/A
PTCH1	-1.937	N/A	N/A
IRF4	-0.432	N/A	-1.503
TLR2/3/4/9	0.776	N/A	1.154
lauric acid	1.929	N/A	N/A
ANXA7	N/A	N/A	1.929
nickel chloride	1.928	N/A	N/A
PPIF	1.807	N/A	0.12
PAX8	1.925	N/A	0
CXCL6	1.922	N/A	N/A
lactacystin	1.918	N/A	N/A
SPHK1	0.317	N/A	-1.593
PRKAA	-1.907	N/A	N/A
NCOA2	N/A	N/A	-1.907
Hsp70	1.096	N/A	0.808
PTEN	-1.088	N/A	0.81
clopidogrel	-1.897	N/A	0
NSUN6	1.89	N/A	N/A
IGF2	1.389	N/A	0.496
EOMES	0.008	N/A	1.872
TNFRSF6B	1.513	N/A	0.366
DDIT3	0.628	N/A	1.247
prostaglandin E1	-0.346	N/A	-1.522
IRF5	1.859	N/A	N/A
NR1H2	-0.533	N/A	-1.316
LEF1	-0.991	N/A	0.857
zinc sulfate	-1.846	N/A	N/A
CD46	-0.556	N/A	-1.287
IRAK3	0.902	N/A	0.939
5-hydroxytryptamine	1.841	N/A	N/A
TNFRSF8	-1.32	N/A	0.508
oleic acid	-1.413	N/A	-0.413
IRF2	-0.759	N/A	1.064
HLA-G	1.333	N/A	-0.489
clarithromycin	-1.478	N/A	-0.343
CD247	1.215	N/A	-0.599
entinostat	-0.788	N/A	-1.022
mir-126	-1.098	N/A	-0.711
SB 216763	-0.909	N/A	-0.899
pimagedine	-1.805	N/A	N/A
azoxymethane	1.802	N/A	N/A
GNAI2	N/A	N/A	1.802
Cyp2c23	-0.988	N/A	-0.811
rosuvastatin	-0.243	N/A	-1.555
LTB4R2	1.792	N/A	N/A
SGPP1	0.447	N/A	1.342
mir-145	-1.785	N/A	N/A
BGN	0.266	N/A	1.516
N-[N-(3,5-difluorophenacetyl-L-Ala)]-S-phenylglycine t-butyl ester	-1.78	N/A	N/A
trientine	-1.767	N/A	N/A
LOXL2	0.447	N/A	1.317
STAP2	0.948	N/A	0.816
nickel	1.756	N/A	N/A
oxazolone	N/A	N/A	1.755
NCOA4	-1.276	N/A	-0.478
HDAC7	1.754	N/A	N/A
PTPRC	-0.728	N/A	1.026
CREB3L1	0.577	N/A	1.172
FAT1	1.744	N/A	N/A
DDR1	0.871	N/A	0.871
MMP2	-0.873	N/A	-0.862
CSF3R	1.732	N/A	N/A
[Lys15,Arg16,Leu27]VIP(1-7)GRF(8-27)	-1.732	N/A	N/A
GHRHR	-1.732	N/A	N/A
perindopril	-1.731	N/A	N/A
INPP5D	-0.475	N/A	-1.256
let-7	N/A	N/A	1.73
LECT2	N/A	N/A	1.729
highly active antiretroviral therapy	1.103	N/A	0.625
POMC	-1.169	N/A	0.556
miR-199a-5p (and other miRNAs w/seed CCAGUGU)	-0.726	N/A	-0.996
CCN3	-0.378	N/A	-1.342
ECSIT	1.71	N/A	N/A
NAB2	-1.709	N/A	N/A
resolvin D2	-1.706	N/A	N/A
VAV2	1.698	N/A	N/A
CCR6	N/A	N/A	1.698
PLC	-1.698	N/A	N/A
AGI-1067	-1.698	N/A	N/A
NTF4	0.686	N/A	1
NCR2	1.294	N/A	0.391
RB1	N/A	N/A	1.677
EIF4E	0.896	N/A	0.778
Collagen(s)	0.468	N/A	1.206
IGFBP2	1.509	N/A	-0.163
TERF2IP	1.671	N/A	N/A
TFAP2A	0.901	N/A	0.769
CREB1	0.536	N/A	1.133
APEX1	-1.667	N/A	N/A
CPEB1	N/A	N/A	-1.667
luteolin	-1.665	N/A	N/A
PDE5A	1.387	N/A	-0.277
CCX771	N/A	N/A	-1.664
RBL2	N/A	N/A	1.662
FAS	-0.62	N/A	-1.041
phenyl-N-tert-butylnitrone	-1.651	N/A	N/A
GCG	-1.637	N/A	N/A
Rhox5	-1.634	N/A	N/A
GRK2	1.633	N/A	N/A
ASXL2	1.633	N/A	0
GALNT6	1.633	N/A	N/A
CLEC10A	-1.633	N/A	N/A
SOCS6	1.633	N/A	N/A
honokiol	-1.633	N/A	N/A
TRIM28	N/A	N/A	1.633
Calcineurin protein(s)	-0.777	N/A	-0.853
Stat5 dimer	0.555	N/A	1.067
KLRD1	-1.067	N/A	-0.555
IKBKG	1.112	N/A	0.508
IRF9	1.601	N/A	N/A
RAD21	-0.254	N/A	1.342
MAF	1.591	N/A	N/A
C1q	1.134	N/A	0.447
ciprofibrate	-0.693	N/A	-0.884
OTX2	1.576	N/A	N/A
Sch-23390	1.573	N/A	N/A
1,25-dihydroxyvitamin D	1.569	N/A	N/A
B4GALT6	1.568	N/A	N/A
ACE2	-0.832	N/A	0.728
LRP6	1.521	N/A	-0.038
ETV4	N/A	N/A	1.552
carbamylcholine	-1.551	N/A	N/A
GRN	-0.373	N/A	-1.177
FOXA3	0.572	N/A	-0.973
silicon dioxide	-0.372	N/A	1.172
MEOX2	-1.543	N/A	N/A
2,3,4,7,8-pentachlorodibenzofuran	1.539	N/A	N/A
GHR	-1.539	N/A	N/A
KLF10	1.539	N/A	N/A
HDAC5	N/A	N/A	-1.534
Hdac	-0.364	N/A	-1.17
cobalt chloride	1.533	N/A	N/A
kawain	-1.532	N/A	N/A
GW3965	-1.502	N/A	0.028
PRDM16	-1.528	N/A	N/A
pimozide	0.762	N/A	0.762
fluoride	0.762	N/A	0.762
KIN001-043	-0.707	N/A	-0.816
PTP4A3	N/A	N/A	1.522
CEP-1347	-1.516	N/A	N/A
mir-150	-0.761	N/A	-0.754
estradiol benzoate	1.515	N/A	N/A
Gsk3	0.892	N/A	0.62
TGAL copolymer	1.414	N/A	0.098
SDCBP	N/A	N/A	1.511
FOXP1	N/A	N/A	-1.51
bardoxolone methyl	-1.509	N/A	N/A
thapsigargin	1.491	N/A	0
RPSA	-1.488	N/A	N/A
Havcr1	-1.486	N/A	N/A
sphingosylphosphocholine	1.485	N/A	N/A
hemoglobin	1.475	N/A	N/A
tranylcypromine	1.474	N/A	N/A
carvedilol	-1.474	N/A	N/A
PLCG2	1.474	N/A	N/A
Secretase gamma	0.693	N/A	0.78
TRAF4	1.472	N/A	N/A
calmidazolium	0.87	N/A	-0.6
WBP2	1.462	N/A	N/A
NOX1	1.459	N/A	N/A
SLC16A3	1.458	N/A	N/A
ethyl pyruvate	-1.455	N/A	N/A
8-bromo-cAMP	-1.453	N/A	N/A
7-ketocholesterol	1.452	N/A	N/A
ALOX12	N/A	N/A	1.452
CCL4	1.452	N/A	N/A
TNFAIP6	0.213	N/A	1.238
misoprostol	0.447	N/A	-1
DNMT3B	0.943	N/A	-0.5
INSR	1.163	N/A	0.277
SCAP	N/A	N/A	-1.438
BTNL2	1.437	N/A	N/A
HNRNPA2B1	N/A	N/A	1.432
ITIH1	1.432	N/A	N/A
fisetin	N/A	N/A	-1.432
lithium chloride	1.422	N/A	N/A
curdlan	1.42	N/A	N/A
LGALS9	1.177	N/A	-0.243
SUMO2	-1.414	N/A	N/A
SUMO3	-1.414	N/A	N/A
MBTD1	1.414	N/A	N/A
triclosan	1.414	N/A	N/A
NGFR	1.408	N/A	N/A
SELE	-1.407	N/A	N/A
pubchem compound 11368987	-1.405	N/A	N/A
MSX2	N/A	N/A	1.404
Tnfsf9	1.4	N/A	N/A
SLC2A4	-1.4	N/A	N/A
ibrutinib	N/A	N/A	-1.4
RMRP	-1.4	N/A	N/A
zVAD-FMK	-1.086	N/A	-0.308
NPY	-1.394	N/A	N/A
THRA	-1.393	N/A	N/A
ELF1	-1.114	N/A	0.275
lithium	1.388	N/A	N/A
mir-218	-1.387	N/A	N/A
L-carnitine	-1.387	N/A	N/A
MAP2K2	1.387	N/A	N/A
arecoline	1.387	N/A	N/A
abatacept	N/A	N/A	-1.387
astragalin	-1.387	N/A	N/A
Pde4	0.388	N/A	0.994
Laminin (complex)	-0.687	N/A	-0.692
NR5A2	-0.791	N/A	-0.588
taurine	0.378	N/A	-1
FKBP4	0.246	N/A	-1.131
ARRB1	-0.555	N/A	0.816
EPHX2	-0.371	N/A	1
naloxone	1.364	N/A	N/A
mir-133	-1.36	N/A	N/A
valproic acid	-1.231	N/A	-0.129
ATP6V0A2	1.36	N/A	N/A
exenatide	-0.511	N/A	-0.849
2-amino-5-phosphonovaleric acid	1.357	N/A	N/A
INS	-1.353	N/A	N/A
KN-62	-1.348	N/A	N/A
buthionine sulfoximine	1.342	N/A	N/A
5'-methylthioadenosine	-1.342	N/A	N/A
TGFBR	1.342	N/A	N/A
diazoxide	-1.342	N/A	N/A
SOX10	1.342	N/A	N/A
SIX1	1.342	N/A	N/A
CBX3	N/A	N/A	-1.342
roflumilast N-oxide	-1.342	N/A	N/A
poly-L-lysine	1.342	N/A	0
HOXB5	1.342	N/A	N/A
NPM1	-1.342	N/A	N/A
sGC	-1.342	N/A	N/A
CSNK2A1	N/A	N/A	1.342
RNF20	1.342	N/A	0
nicotiflorin	-1.342	N/A	N/A
ADCY	-1.342	N/A	N/A
KCNA3	-1.342	N/A	N/A
linoleic acid	0.805	N/A	0.536
arsenite	-1.339	N/A	N/A
miR-143-3p (and other miRNAs w/seed GAGAUGA)	N/A	N/A	1.334
vitamin D	0.383	N/A	0.943
CBFA2T3	-0.441	N/A	-0.882
JAK3	0.954	N/A	0.368
SU6656	-1.32	N/A	N/A
etoposide	1.185	N/A	-0.132
dalfampridine	-1.313	N/A	N/A
NCOR2	1.309	N/A	N/A
USF1	0.262	N/A	1.045
CSHL1	1.306	N/A	N/A
GAS6	0.424	N/A	0.882
TRAF3	-0.818	N/A	-0.484
suramin	-1.297	N/A	N/A
MMP1	1.296	N/A	N/A
WIN 55,212-2	-1.296	N/A	N/A
cyclic AMP	-0.312	N/A	-0.983
IL17C	N/A	N/A	-1.29
CASP6	1.286	N/A	N/A
DL-fructose	N/A	N/A	-1.286
ZBTB7B	0.919	N/A	-0.364
PIN1	1.008	N/A	0.271
CSK	0.277	N/A	1
Pdgfr	0.277	N/A	1
LPIN1	0.314	N/A	-0.963
UCN2	1.265	N/A	N/A
EIF4EBP2	1.264	N/A	N/A
amiodarone	0.816	N/A	0.447
TBK1	1.263	N/A	N/A
ciprofloxacin	0.728	N/A	-0.535
quetiapine	1.26	N/A	N/A
T3-TR-RXR	1.254	N/A	N/A
HMGN1	1.254	N/A	N/A
finasteride	1.254	N/A	N/A
KMT2A	1.243	N/A	N/A
BMX	1.237	N/A	N/A
MSR1	1.236	N/A	N/A
diethylnitrosamine	1.236	N/A	N/A
16,16-dimethylprostaglandin E2	-1.235	N/A	N/A
BHLHE40	0.562	N/A	0.669
latrunculin B	1.231	N/A	N/A
NDP	1.231	N/A	N/A
FZD8	N/A	N/A	1.231
PPP3CB	1.228	N/A	N/A
PDGF-AA	1.186	N/A	0.042
TGFBR1	0.585	N/A	0.64
EGR3	1.219	N/A	N/A
NLRP12	N/A	N/A	-1.218
gemfibrozil	-1.216	N/A	N/A
KAT5	0.426	N/A	-0.788
GnRH-A	-0.625	N/A	0.588
LBP	1.213	N/A	N/A
zerumbone	-1.213	N/A	N/A
ETV1	N/A	N/A	1.213
KISS1	-1.211	N/A	N/A
Hif	-1.209	N/A	N/A
MAPK13	1.208	N/A	N/A
IGF2BP1	2.72	0	1.667
TAZ	2.057	0	1.937
PTPN3	2.967	0	0.816
TEAD2	2.111	0	1.414
IL6ST	1.437	0	1.414
KLF11	-1.187	0	-1.397
MACROH2A1	-1.604	0	0.577
VTN	0.806	0	1.366
SRA1	N/A	0	1.951
TGFA	-0.544	0	-1.317
azithromycin	-1.219	0	-0.447
ZEB2	0.775	0	0.771
FST	-1.126	0	-0.213
FHL2	1.206	0	0.113
