# Supplementary material for: Transcriptomic Differentiation of Phenotypes in Chronic Rhinosinusitis and Its Implications for Understanding the Underlying Mechanisms
Source: Int J Mol Sci. 2023 Mar 14;24(6):5541. doi: 10.3390/ijms24065541 (PMC10051401; doi:10.3390/ijms24065541)
Supplement: Supplementary file 1 [file ijms-24-05541-s001.zip › Supplementary file Table S4.xlsx]

## Sheet: Diseases and Bio Functions
Diseases and Bio Functions	CRSwNP vs. control	CRSwNP vs. CRSsNP	CRSsNP vs. control
Cell movement of tumor cell lines	5.313	3.842	3.019
Invasion of cells	5.296	3.365	N/A
Abnormality of skin morphology	N/A	-3.209	3.133
Cell proliferation of tumor cell lines	N/A	3.09	N/A
Cell movement	7.651	2.982	5.355
Hyperplasia of goblet cells	N/A	2.791	N/A
Secretion of mucus	N/A	2.78	N/A
Inflammation of airway	2.593	2.761	N/A
Migration of cells	6.999	2.667	4.702
Formation of skin	N/A	2.64	-1.724
Cell survival	N/A	2.596	N/A
Cell viability	N/A	2.545	N/A
Eosinophilic inflammation	1.943	2.464	N/A
Eosinophilia	2.725	2.435	0.227
Cell movement of squamous cell carcinoma cell lines	N/A	2.419	N/A
Cancer	4.254	2.387	1.128
Migration of squamous cell carcinoma cell lines	N/A	2.343	N/A
Dehydration of mice	N/A	-2.309	N/A
Recruitment of myeloid cells	4.649	2.238	4.732
Endothelial cell development	N/A	2.227	N/A
Epithelial neoplasm	1.861	2.211	-0.91
Hereditary connective tissue disorder	-1.86	2.186	-3.392
Cell movement of eosinophils	3.245	2.164	2.077
Neoplasia of blood cells	-0.693	-2.041	-0.421
Quantity of eosinophils	0.403	2.018	N/A
Cell proliferation of hematopoietic cell lines	3.597	2.01	N/A
Carcinoma	1.687	2.009	-0.516
Malignant solid organ tumor	1.331	-2	0.638
Interaction of tumor cell lines	3.809	1.992	3.038
Binding of tumor cell lines	3.625	1.992	3.002
Tumorigenesis of tissue	2.092	1.989	-0.811
Degranulation of cells	3.462	1.98	1.905
Differentiation of skin	N/A	1.972	-1.105
Cell movement of granulocytes	5.39	1.951	4.26
Dehydration	N/A	-1.941	N/A
Keratosis	N/A	-1.941	N/A
Hyperkeratosis	N/A	-1.941	N/A
Vasculogenesis	3.276	1.941	0.677
Recruitment of cells	4.684	1.939	5.493
Metabolism of carbohydrate	N/A	1.936	N/A
Activation of myeloid cells	5.228	1.929	4.367
Cell proliferation of leukocyte cell lines	3.488	1.918	N/A
Development of epithelial tissue	N/A	1.912	N/A
Homing of B lymphocytes	N/A	-1.893	N/A
Differentiation of keratinocytes	N/A	1.857	N/A
Benign lesion	0.941	-1.847	0.727
Homing of cells	6.307	1.819	5.515
Recruitment of granulocytes	3.845	1.813	4.288
Recruitment of blood cells	4.515	1.803	N/A
Non-melanoma solid tumor	2.062	1.78	-0.597
Enteritis	-0.597	-1.756	0.327
Lung cancer	1.781	1.753	1.284
Intrathoracic malignant tumor	1.456	1.753	1.095
Quantity of osteoblasts	N/A	-1.744	N/A
Genitourinary tumor	2.056	1.739	1.655
Activation of blood cells	5.432	1.738	4.22
Melanoma	-0.014	-1.727	0.315
Activation of phagocytes	4.492	1.698	3.441
Eosinophilia of esophagus	1.966	1.695	N/A
Abnormality of large intestine	-0.534	-1.684	0.695
Inflammation of the large intestine	-0.435	-1.684	0.719
Growth of epithelial tissue	N/A	1.666	N/A
Metabolism of polysaccharide	N/A	1.658	N/A
Activation of antigen presenting cells	4.342	1.63	2.923
Colitis	-0.275	-1.629	0.904
Neoplasia of leukocytes	-0.284	-1.625	-0.166
Inflammation of respiratory system	0.355	1.608	-0.87
Deterioration of connective tissue	2.361	-1.591	3.264
Quantity of phagocytes	0.318	-1.585	1.545
Lymphoma	N/A	-1.584	0.35
Recruitment of leukocytes	4.39	1.584	5.101
Development of vasculature	3.758	1.578	1.803
Angiogenesis	3.738	1.578	1.777
Chemotaxis	6.387	1.577	5.37
Inflammation of respiratory system component	0.473	1.573	-0.874
Activation of leukocytes	5.22	1.556	4.376
Skin lesion	0.837	-1.544	1.544
Chemotaxis of eosinophils	N/A	1.542	N/A
Malignant solid tumor	2.074	1.508	0.238
Proliferation of connective tissue cells	N/A	1.504	N/A
Fibrosis	1.802	1.497	-0.106
Myeloid or lymphoid neoplasm	-0.348	-1.491	-0.56
Glucose metabolism disorder	-0.176	-1.489	-0.354
Eosinophilia of tissue	N/A	1.487	N/A
Male genital neoplasm	0.663	1.48	0.846
Hematopoietic neoplasm	0.77	-1.472	0.908
Growth of connective tissue	N/A	1.467	N/A
Apoptosis	-0.903	-1.465	1.326
Hyperplasia of gastrointestinal tract	N/A	1.452	N/A
Systemic autoimmune syndrome	0.552	1.439	0.893
Binding of squamous cell carcinoma cell lines	N/A	1.438	N/A
Non-hematological solid tumor	1.506	1.423	-1.045
Gastroenteritis	-0.861	-1.417	-0.032
Experimental colitis	N/A	-1.414	1.246
Activation of macrophages	4.054	1.4	N/A
Head and neck cancer	-0.113	1.387	-0.724
Genital tumor	0.741	1.375	0.487
Binding of endothelial cells	3.293	1.372	3.924
Tumorigenesis of lymphocytes	-0.234	-1.348	-0.126
Solid tumor	2.513	1.348	-0.053
Dermatitis	2.039	1.346	0.845
Quantity of metal	3.118	1.337	2.392
Cell movement of blood cells	6.988	1.316	6.355
Delayed hypersensitive reaction	N/A	1.294	3.21
Cellular infiltration by granulocytes	1.427	1.289	1.501
Cell movement of myeloid cells	6.057	1.286	5.49
Liver carcinoma	1.508	1.276	-1.122
Extracranial solid tumor	2.627	1.263	0.621
Skin tumor	0.946	-1.23	-0.144
Chemotaxis of myeloid cells	6.077	1.227	5.434
Nonhematologic malignant neoplasm	1.471	1.222	-0.559
Obesity	-1.271	-1.212	N/A
Overweight disorder	-1.271	-1.212	N/A
Leukocyte migration	6.784	1.207	6.408
Thoracic neoplasm	1.47	1.196	1.073
Head and neck tumor	-0.392	1.195	-1.058
Digestive system cancer	0.52	1.193	-0.918
Liver cancer	0.49	1.182	-1.021
Allergy	1.365	1.177	0.157
Mobilization of Ca2+	3.52	1.175	3.749
Activation of lymphocytes	3.694	1.16	3.651
Homing of leukocytes	6.596	1.153	5.579
Cancer of secretory structure	1.902	1.153	0.941
Malignant neoplasm of male genital organ	0.557	1.153	0
Lymphohematopoietic neoplasia	1.262	-1.152	0.889
Hepatobiliary carcinoma	1.323	1.142	-1.122
Chemotaxis of phagocytes	6.087	1.131	5.989
Hypersensitive reaction	3.245	1.121	2.761
Chemotaxis of leukocytes	6.61	1.12	5.654
Lung carcinoma	-0.23	1.108	-0.592
Abdominal neoplasm	2.399	1.072	0.12
Activation of cells	5.266	1.069	4.146
Abdominal cancer	1.385	1.052	0.166
Respiratory system tumor	1.577	1.042	1.008
Cell-cell contact	N/A	1.037	1.282
Hematologic cancer	0.089	-1.019	-0.543
Cell movement of leukocytes	6.556	1.01	5.915
Large intestine carcinoma	0.277	1	1.195
Hepatobiliary system cancer	0.351	0.996	-1.021
Lymphocytic cancer	-0.126	-0.99	-0.322
Neoplasia of cells	2.544	0.981	0.255
Cancer of cells	2.712	0.976	0.946
Quantity of T lymphocytes	4.381	0.963	5.237
Abdominal carcinoma	1.77	0.957	0.134
Non-traumatic arthropathy	2.226	0.943	1.346
Activation of mononuclear leukocytes	3.874	0.928	3.837
Liver tumor	0.61	0.925	-1.071
Cellular homeostasis	3.483	-0.91	4.284
Chemotaxis of tumor cell lines	2.541	0.893	N/A
Endocrine gland tumor	0.436	0.886	-0.378
Lung tumor	1.577	0.883	1.134
Cell movement of phagocytes	5.99	0.878	6.11
Rheumatoid arthritis	2.51	0.868	2.097
Chronic arthropathy	2.51	0.868	N/A
Inflammation of gastrointestinal tract	-0.791	-0.866	-0.586
Flux of Ca2+	2.154	-0.859	2.45
Chemotaxis of granulocytes	4.959	0.859	4.263
Pelvic tumor	1.077	0.853	0.132
Colorectal cancer	-0.394	0.847	-0.235
Quantity of metal ion	3.135	0.825	2.57
Dextran sodium sulfate-induced colitis	N/A	-0.816	0.971
Breast or colorectal cancer	1.077	0.786	0.548
Lymphoreticular neoplasm	0.48	-0.766	0.266
Survival of organism	-0.338	0.763	-0.464
Psoriasis	-1.308	-0.762	-0.739
Binding of blood cells	7.487	0.726	7.585
Cellular infiltration by myeloid cells	2.658	0.717	2.457
Growth of tumor	2.294	0.71	-0.381
Chemotaxis of mononuclear leukocytes	5.132	0.706	4.558
Homing of mononuclear leukocytes	5.446	0.705	4.877
Inflammation of organ	0.042	0.701	-0.75
Digestive organ tumor	1.476	0.685	-0.569
Chronic obstructive pulmonary disease	-0.797	-0.669	N/A
Chronic respiratory disorder	-0.797	-0.669	N/A
Obstructive pulmonary disease	-0.797	-0.669	N/A
Abdominal adenocarcinoma	0.376	-0.659	1.091
Immediate hypersensitivity	2.17	0.659	0.616
Quantity of blood cells	4.118	0.652	3.973
Quantity of myeloid cells	0.577	0.646	0.35
Abnormality of cartilage tissue	2.127	-0.634	2.764
Damage of cartilage tissue	N/A	-0.634	2.764
Flux of ion	1.734	-0.624	1.767
Lymphohematopoietic cancer	0.638	-0.606	-0.624
Quantity of mononuclear leukocytes	4.291	0.589	4.422
Quantity of Ca2+	3.312	0.569	2.932
Flux of inorganic cation	2.074	-0.552	2.248
Extraadrenal retroperitoneal tumor	3.303	0.502	0.828
Development of digestive organ tumor	2.575	0.49	1.375
Ion homeostasis of cells	1.396	-0.488	1.477
Production of protein	-0.715	0.481	0.243
Cell movement of lymphatic system cells	4.745	0.45	5.75
Atherosclerosis	3.515	0.446	N/A
Intestinal tumor	0.687	-0.445	0.303
Necrosis	1.502	-0.444	3.542
Adenocarcinoma	-0.57	-0.435	-1.041
Apoptosis of blood cells	0.811	0.435	-0.568
Occlusion of blood vessel	3.538	0.431	N/A
Occlusion of artery	3.441	0.431	N/A
Abnormality of limb	-0.75	-0.429	0.308
Anogenital cancer	2.044	0.419	0.974
Cell movement of mononuclear leukocytes	5.1	0.415	5.815
Damage of connective tissue	1.919	-0.409	2.596
Flux of cation	1.985	-0.405	2.055
Inflammatory response	6.068	0.402	5.076
Breast or pancreatic cancer	2.625	0.391	1.253
Migration of tumor cells	N/A	0.391	2.09
Cell movement of antigen presenting cells	4.547	-0.383	5.007
Gastrointestinal carcinoma	0.539	0.378	1.066
Homing of lymphatic system cells	N/A	0.364	4.545
Benign Tumors	1.346	-0.359	N/A
Benign solid tumor	1.257	-0.359	N/A
Malignant genitourinary solid tumor	2.755	0.351	1.258
Proliferation of blood cells	1.718	0.34	2.5
Quantity of cells	4.039	0.339	3.077
Proliferation of lymphatic system cells	1.649	0.336	2.634
Cellular infiltration	2.026	0.325	2.394
Apoptosis of leukocytes	0.75	0.312	-0.424
Cell movement of tumor cells	N/A	-0.306	2.355
Tumorigenesis of epithelial neoplasm	0.893	0.275	-0.519
Degradation of connective tissue	2.114	-0.258	2.623
Arteriosclerosis	3.412	0.257	N/A
Cell movement of lymphocytes	4.683	0.225	5.581
Interaction of leukocytes	7.072	0.203	7.609
Cellular infiltration by leukocytes	1.562	-0.2	2.078
Degeneration of connective tissue	2.183	-0.193	2.596
Homing of lymphocytes	N/A	0.193	4.27
Proliferation of lymphocytes	1.161	0.188	2.178
Gastrointestinal tumor	1.152	-0.187	0.074
Cell death of blood cells	3.464	0.179	3.744
Quantity of lymphocytes	4.183	0.166	4.518
Cell proliferation of T lymphocytes	0.689	-0.164	2.034
Stimulation of cells	5.403	0.163	4.422
Inflammation of body cavity	-0.84	-0.151	-1.077
Cellular infiltration by phagocytes	2.2	0.134	2.678
Cell movement of cancer cells	N/A	-0.095	1.945
Proliferation of mononuclear leukocytes	1.26	0.092	2.285
Cell death of immune cells	3.534	0.081	3.786
Discomfort	1.604	-0.077	N/A
Inflammation of joint	2.506	0.069	2.265
Inflammation of absolute anatomical region	-0.652	0.062	-0.794
Quantity of leukocytes	4.278	0.059	4.566
Proliferation of immune cells	1.178	0.031	2.424
Rheumatic Disease	2.448	0.016	2.044
Quantity of lymphatic system cells	3.951	-0.015	4.499
Multiple cancers	2.408	0	1.305
Breast or gynecological cancer	2.228	0	1.112
Breast or ovarian cancer	2.228	0	1.112
Intestinal carcinoma	0.539	0	1.463
Binding of leukocytes	7.094	N/A	7.548
Adhesion of blood cells	7.478	N/A	6.936
Adhesion of immune cells	7.241	N/A	7.139
Interaction of mononuclear leukocytes	5.846	N/A	7.099
Interaction of lymphocytes	5.7	N/A	6.824
Binding of mononuclear leukocytes	5.478	N/A	6.929
Adhesion of mononuclear leukocytes	5.754	N/A	6.454
Immune response of cells	5.796	N/A	6.305
Binding of lymphocytes	5.274	N/A	6.647
Binding of lymphatic system cells	5.314	N/A	6.41
Adhesion of lymphocytes	5.476	N/A	6.07
Adhesion of lymphatic system cells	5.409	N/A	5.937
Engulfment of blood cells	5.395	N/A	5.913
Migration of lymphatic system cells	5.2	N/A	6.105
Engulfment of leukocytes	5.271	N/A	5.831
Lymphocyte migration	5.064	N/A	6.014
Interaction of T lymphocytes	4.887	N/A	6.09
Migration of mononuclear leukocytes	4.949	N/A	5.999
Lymphopoiesis	4.537	N/A	6.33
Engulfment of myeloid cells	5.151	N/A	5.672
Leukopoiesis	4.428	N/A	6.36
Migration of phagocytes	5.198	N/A	5.584
Immune response of leukocytes	4.767	N/A	5.83
Hematopoiesis of mononuclear leukocytes	4.166	N/A	6.379
Response of myeloid cells	5.394	N/A	5.104
T cell development	4.448	N/A	5.959
Response of phagocytes	5.056	N/A	5.345
T cell homeostasis	4.392	N/A	5.964
Binding of T lymphocytes	4.28	N/A	5.959
Lymphocyte homeostasis	4.309	N/A	5.911
Binding of myeloid cells	4.977	N/A	5.138
Cell movement of neutrophils	4.953	N/A	4.849
Differentiation of T lymphocytes	4.197	N/A	5.603
Immune response of phagocytes	4.618	N/A	5.161
Chemotaxis of neutrophils	5.001	N/A	4.748
Homing of neutrophils	5.001	N/A	4.748
Infection of mammalia	-4.557	N/A	-5.127
T cell migration	4.369	N/A	5.213
Migration of myeloid cells	5.43	N/A	4.003
Migration of granulocytes	5.442	N/A	3.938
Response of antigen presenting cells	4.199	N/A	5.146
Homing of granulocytes	4.959	N/A	4.263
Binding of granulocytes	4.605	N/A	4.518
Immune response of antigen presenting cells	4.078	N/A	5.026
Recruitment of phagocytes	4.12	N/A	4.77
Quantity of lymphoid cells	4.155	N/A	4.688
Extravasation	4.665	N/A	4.136
Cell movement of T lymphocytes	3.991	N/A	4.769
Quantity of CD4+ T-lymphocytes	3.852	N/A	4.868
Binding of professional phagocytic cells	4.243	N/A	4.396
Cell movement of dendritic cells	4.058	N/A	4.302
Response of myeloid leukocytes	3.955	N/A	4.38
Transmigration of cells	4.218	N/A	3.7
Cytotoxicity of cells	3.667	N/A	4.148
Migration of antigen presenting cells	3.06	N/A	4.566
Cell movement of macrophages	3.44	N/A	4.157
Transmigration of leukocytes	3.983	N/A	3.511
Activation of lymphoid cells	3.763	N/A	3.716
Interaction of blood cells	7.465	N/A	N/A
Activation of T lymphocytes	3.283	N/A	4.115
Cytotoxicity of leukocytes	3.43	N/A	3.874
Recruitment of neutrophils	2.968	N/A	4.13
Accumulation of cells	3.876	N/A	2.982
Migration of blood cells	6.847	N/A	N/A
Morbidity or mortality	-4.446	N/A	-2.307
Synthesis of reactive oxygen species	4.528	N/A	2.206
Quantity of antigen presenting cells	2.871	N/A	3.758
Chemotaxis of blood cells	6.61	N/A	N/A
Homing of blood cells	6.598	N/A	N/A
Metabolism of reactive oxygen species	4.277	N/A	2.294
Phagocytosis	6.539	N/A	N/A
Cell movement of monocytes	3.442	N/A	3.059
Response of lymphocytes	2.993	N/A	3.29
Accumulation of blood cells	3.563	N/A	2.634
Secondary tumor	4.368	N/A	1.672
Advanced malignant tumor	4.368	N/A	1.672
Degranulation of granulocytes	3.499	N/A	2.514
Phagocytosis of cells	5.996	N/A	N/A
Interaction of antigen presenting cells	3.072	N/A	2.917
Cell viability of blood cells	N/A	N/A	5.953
Cytotoxicity of lymphocytes	2.62	N/A	3.322
Response of mononuclear leukocytes	2.722	N/A	3.189
Engulfment of cells	5.836	N/A	N/A
Invasive tumor	4.195	N/A	1.629
Tyrosine phosphorylation of protein	2.825	N/A	2.975
Degranulation	3.72	N/A	2.069
Cell viability of leukocytes	N/A	N/A	5.73
Accumulation of leukocytes	3.26	N/A	2.404
Adhesion of T lymphocytes	N/A	N/A	5.51
Response of lymphatic system cells	2.598	N/A	2.842
Parasitic Infection	-2.635	N/A	-2.793
Binding of antigen presenting cells	2.661	N/A	2.64
Quantity of lymphoid tissue	2.523	N/A	2.719
Cell-mediated response	1.91	N/A	3.289
Phagocytosis of blood cells	5.132	N/A	N/A
T cell response	1.898	N/A	3.22
Immunodeficiency	-2.764	N/A	-2.351
Phagocytosis of leukocytes	4.996	N/A	N/A
Cytolysis	2.546	N/A	2.348
Phagocytosis of myeloid cells	4.877	N/A	N/A
Engulfment of phagocytes	4.874	N/A	N/A
Production of reactive oxygen species	4.86	N/A	N/A
Phagocytosis of phagocytes	4.795	N/A	N/A
Organismal death	-4.522	N/A	N/A
Homeostasis of blood cells	4.492	N/A	N/A
Homeostasis of leukocytes	4.492	N/A	N/A
Homing of T lymphocytes	N/A	N/A	4.482
Adhesion of myeloid cells	N/A	N/A	4.376
Migration of neutrophils	N/A	N/A	4.329
Binding of phagocytes	4.321	N/A	N/A
Degranulation of phagocytes	2.57	N/A	1.674
Toxicity of cells	N/A	N/A	4.232
Inflammatory Bowel Disease	-2.012	N/A	-2.213
Chemotaxis of antigen presenting cells	N/A	N/A	4.221
Chemotaxis of monocytes	4.169	N/A	N/A
Migration of dendritic cells	N/A	N/A	4.149
Development of mononuclear leukocytes	4.111	N/A	N/A
Stimulation of leukocytes	4.091	N/A	N/A
Activation of granulocytes	4.038	N/A	N/A
Cellular infiltration by blood cells	1.78	N/A	2.242
Response of granulocytes	4.011	N/A	N/A
Cytotoxicity	N/A	N/A	3.998
Response of macrophages	3.975	N/A	N/A
Primary immunodeficiency disorder	-2.213	N/A	-1.698
Chemotaxis of lymphocytes	N/A	N/A	3.899
Accumulation of myeloid cells	3.797	N/A	N/A
Immune response of neutrophils	N/A	N/A	3.795
Adhesion of granulocytes	N/A	N/A	3.67
Extravasation of cells	N/A	N/A	3.663
Activation of lymphatic system cells	3.62	N/A	N/A
Function of blood cells	1.092	N/A	2.527
Inhibition of cells	3.602	N/A	N/A
Stimulation of mononuclear leukocytes	3.59	N/A	N/A
Shape change of blood cells	N/A	N/A	3.574
Aggregation of cells	N/A	N/A	3.564
Quantity of regulatory T lymphocytes	N/A	N/A	3.559
Chemotaxis of dendritic cells	N/A	N/A	3.544
Stimulation of lymphocytes	3.529	N/A	N/A
Function of leukocytes	0.967	N/A	2.527
Recruitment of lymphocytes	N/A	N/A	3.458
Binding of neutrophils	N/A	N/A	3.407
Quantity of B lymphocytes	1.737	N/A	1.664
Interaction of leukemia cell lines	N/A	N/A	3.392
Recruitment of mononuclear leukocytes	N/A	N/A	3.308
Interaction of endothelial cells	3.302	N/A	N/A
Cytotoxicity of lymphatic system cells	N/A	N/A	3.266
Cell spreading	N/A	N/A	3.261
Degranulation of neutrophils	2.121	N/A	1.134
Adhesion of phagocytes	N/A	N/A	3.242
Stimulation of lymphatic system cells	3.23	N/A	N/A
Recruitment of antigen presenting cells	N/A	N/A	3.199
Expansion of cells	1.769	N/A	1.406
Cytotoxicity of natural killer cells	N/A	N/A	3.171
Recruitment of macrophages	N/A	N/A	3.126
Inflammation of central nervous system	1.677	N/A	1.406
Benign oral disorder	-1.432	N/A	-1.633
Interaction of lymphoma cell lines	N/A	N/A	3.023
Expansion of blood cells	1.565	N/A	1.425
Differentiation of phagocytes	2.929	N/A	N/A
Function of lymphatic system cells	0.875	N/A	2.039
Destruction of connective tissue	N/A	N/A	2.901
Development of body trunk	2.899	N/A	N/A
Quantity of IgG1	N/A	N/A	2.887
Cell spreading of blood cells	N/A	N/A	2.851
Transmigration of mononuclear leukocytes	N/A	N/A	2.842
Quantity of IgG	0.668	N/A	2.169
Encephalitis	1.471	N/A	1.334
Atopy	2.17	N/A	0.616
Binding of lymphoma cell lines	N/A	N/A	2.783
Airway hyperresponsiveness	2.762	N/A	N/A
Maturation of cells	2.739	N/A	N/A
Cell movement of memory T lymphocytes	N/A	N/A	2.731
Tyrosine phosphorylation	N/A	N/A	2.716
Growth of lesion	2.282	N/A	-0.395
Formation of lymphoid tissue	N/A	N/A	2.635
Function of lymphocytes	0.735	N/A	1.887
Advanced malignant solid tumor	N/A	N/A	2.615
Function of mononuclear leukocytes	0.68	N/A	1.887
Pancreatic tumor	2.523	N/A	N/A
Remodeling of bone	2.509	N/A	N/A
Transmigration of phagocytes	N/A	N/A	2.462
Asthma	2.425	N/A	N/A
Function of T lymphocytes	0.462	N/A	1.921
Resorption of bone	2.379	N/A	N/A
Malignant neoplasm of retroperitoneum	2.354	N/A	N/A
Quantity of dendritic cells	N/A	N/A	2.308
Proliferation of B lymphocytes	N/A	N/A	2.28
Pancreatobiliary tumor	2.272	N/A	N/A
Quantity of macrophages	2.272	N/A	N/A
Vascular lesion	2.271	N/A	N/A
Differentiation of connective tissue cells	2.27	N/A	N/A
Hemostasis	2.205	N/A	N/A
Experimentally-induced arthritis	0.687	N/A	1.504
Eosinophilia of gastrointestinal tract	2.185	N/A	N/A
Inflammation of lung	-0.363	N/A	-1.784
Infiltration by neutrophils	0.418	N/A	1.713
Expansion of leukocytes	0.903	N/A	1.217
Formation of epidermis	N/A	N/A	-2.089
Expansion of mononuclear leukocytes	0.73	N/A	1.329
Flux of divalent cations	2.001	N/A	N/A
Lupus erythematosus	-0.73	N/A	-1.261
Inflammation of esophagus	1.966	N/A	N/A
Formation of lymph node	N/A	N/A	1.964
Atopic disease	1.955	N/A	N/A
Expansion of lymphocytes	0.747	N/A	1.208
Growth of lymphoid tissue	N/A	N/A	1.955
Cell tethering or rolling	N/A	N/A	1.942
Systemic lupus erythematosus	-0.73	N/A	-1.179
Expansion of lymphatic system cells	0.603	N/A	1.294
Antibody response	N/A	N/A	1.854
Experimental autoimmune encephalomyelitis	N/A	N/A	1.829
Quantity of neutrophils	-1.741	N/A	0.002
Cellular infiltration by mononuclear leukocytes	0.202	N/A	1.518
Myasthenia gravis	N/A	N/A	1.664
Epileptic seizure	-1.633	N/A	N/A
Lymphoproliferative disorder	-0.797	N/A	-0.811
Quantity of IgG3	N/A	N/A	1.569
Immune response of T lymphocytes	1.545	N/A	N/A
Prostatic tumor	0.862	N/A	0.649
Function of phagocytes	0.137	N/A	1.373
Development of colorectal tumor	N/A	N/A	1.51
Function of myeloid cells	-0.149	N/A	1.276
Function of antigen presenting cells	-0.604	N/A	0.816
Edema	-1.406	N/A	N/A
